# Supplementary material for: LongSAGE analysis of skeletal muscle at three prenatal stages in Tongcheng and Landrace pigs
Source: Genome Biol. 2007 Jun 16;8(6):R115. doi: 10.1186/gb-2007-8-6-r115 (PMC2394763; doi:10.1186/gb-2007-8-6-r115)
Supplement: Additional data file 1 — LongSAGE tags expressed differentially in Tongcheng pigs. [file gb-2007-8-6-r115-S1.xls]

## Sheet: Sheet1
Table S1 lists all LongSAGE tags used in the analysis and their corresponding cluster assignments for Tongcheng pigs.The expression pattern in each cluster is shown as (A) in Figure S1. T33, T65 and T90 represent 33, 65 and 90 days post coitus, respectively.
LongSAGE tag cluster	LongSAGE tag	T33	T65	T90	UniGene ID	Gene symbol	Description
1	CTTATTAAAATAAAAAC	1	14	16	10960	CA3	CA3 Carbonic anhydrase III
1	TCGGGGAGAGATTCCTT	2	5	9	3835	PDLIM3	LIM Alpha-actinin-2-associated LIM protein
1	CGCCTGGACCTGGCCGG	0	6	3	13874	ACTG1	ACTG1 Beta actin
1	CAAAAGGAAATCACTGC	0	7	4	33181	ACTG2	- Transcribed locus, strongly similar to NP_001091.1 alpha 1 actin precursor; alpha skeletal muscle actin [Homo sapiens]
1	GACAGCCGAACACTAAA	8	28	53	17611	AK1	- Clone Clu_76786.scr.msk.p1.Contig1, mRNA sequence
1	TGGCCATCTGGGACGTG	2	23	15	19418	APOBEC2	- Transcribed locus, strongly similar to NP_006780.1 apolipoprotein B mRNA editing enzyme, catalytic polypeptide-like 2; apolipoprotein B mRNA editing enzyme, catalytic polypeptide 2 [Homo sapiens]
1	ACGAGATGGACACTCAG	10	37	31	8946	ATP1A2	- Transcribed locus, strongly similar to NP_000693.1 Na+/K+ -ATPase alpha 2 subunit proprotein; migraine, hemiplegic 2; sodium-potassium ATPase; Na+/K+ ATPase 2; sodium pump 2; sodium/potassium-transporting ATPase alpha-2 chain; Na
1	CCCGGTGCTGGAGTGTG	9	27	22	1649	ATP5G1	- Transcribed locus, strongly similar to NP_031532.2 ATP synthase, H+ transporting, mitochondrial F0 complex, subunit c, isoform 1 [Mus musculus]
1	GTCCAGCAGCCTGTCCC	1	25	18	4999	AVPI1	- Transcribed locus, strongly similar to NP_068378.1 vasopressin-induced protein, 32kDa; vasopressin-induced transcript [Homo sapiens]
1	TATAAAGTCTTCAGTTT	0	5	6	12809	B2M	B2M Beta 2-microglobulin
1	CTTGCCTGGGCAAGGGC	6	26	21	16850	BIN1	- Transcribed locus, strongly similar to XP_540990.1 PREDICTED: similar to Myc box dependent interacting protein 1 (Bridging integrator 1) (Amphiphysin-like protein) (Amphiphysin II) (Box-dependent myc-interacting protein-1) [Cani
1	GCCTCTCCTCTGATGAC	6	13	16	8972	BRP44L	- Transcribed locus, strongly similar to NP_057182.1 brain protein 44-like; HSPC040 protein [Homo sapiens]
1	ACCTCACTGTCACGGTA	0	7	7	22958	BTBD1	- Transcribed locus, strongly similar to NP_079514.1 BTB (POZ) domain containing 1 [Homo sapiens]
1	AGAGCCTTTCGGACACG	11	31	40	20939	C20orf149	- Transcribed locus, strongly similar to NP_077275.1 chromosome 20 open reading frame 149 [Homo sapiens]
1	GGGAAGGAGCCGCGTAC	1	7	5	18537	C7orf20	- Transcribed locus, strongly similar to NP_080545.2 RIKEN cDNA 1110007L15 [Mus musculus]
1	CTTGCAAAATTAGAGAC	1	4	8	3853	C9orf61	- Transcribed locus, strongly similar to XP_520063.1 PREDICTED: similar to chromosome 9 open reading frame 61; Friedreich ataxia region gene X123 [Pan troglodytes]
1	GGGAAGGAAGGGAAGAG	7	17	23	25589	CACNB1	- Transcribed locus, strongly similar to NP_000714.3 calcium channel, voltage-dependent, beta 1 subunit isoform 1; dihydropyridine-sensitive L-type, calcium channel beta-1 subunit; calcium channel, L type, beta 1 polypeptide [Homo
1	GATGAGGCGGGCAGGTG	0	6	11	6222	CD74	CD74 CD74 antigen
1	GCTAACCCCTGCCTGCT	3	36	18	19540	CGI-38	- Clone Clu_38029.scr.msk.p1.Contig1, mRNA sequence
1	AACATTTAAAAAAAAAA	1	5	8	21011	COL1A2	- Transcribed locus, strongly similar to NP_001003187.1 type I procollagen pro-alpha 2 chain [Canis familiaris]
1	TTTTTAAAGCCTTGCCA	1	6	11	11302	COL3A1	COL3A1 Type III collagen
1	ACACTTGGAAGTTTAGC	0	13	12	9655	DNA-binding protein A	- Clone rton1218b_p2.y1.abd, mRNA sequence
1	AGGGGTAAGGCAGTGCT	2	5	9	7335	EIF2S2	- Transcribed locus, strongly similar to XP_534387.1 PREDICTED: similar to translation initiation factor eIF-2 beta chain - rabbit [Canis familiaris]
1	TGCCTCCACTCCTGCAG	2	8	9	13262	EIF4EBP1 2	EIF4EBP1 Translation initiation factor 4E binding protein 1
1	CCGAGGAGATCCTGGCA	1	8	11	11016	EMP3	- Transcribed locus, strongly similar to XP_541523.1 PREDICTED: similar to Epithelial membrane protein-3 (EMP-3) (YMP protein) (Hematopoietic neural membrane protein) (HNMP-1) [Canis familiaris]
1	GCATCAGTTCCACCAGT	2	6	9	11087	FAU	FAU Ubiquitin-like/S30 ribosomal fusion protein
1	GCATAGCGTCTTTTCAC	1	4	7	9128	FBXO9	- Transcribed locus, strongly similar to XP_518545.1 PREDICTED: similar to hypothetical protein DKFZp434C0118.1 - human (fragment) [Pan troglodytes]
1	CCCCACGGGCTGCCAGC	0	5	4	24493	FLJ20297	- Transcribed locus, strongly similar to XP_543560.1 PREDICTED: similar to hypothetical protein FLJ20297 [Canis familiaris]
1	ACGAGGCAGGTCTCCCT	1	5	8	14942	GAPDH	GAPDH Glyceraldehyde-3-phosphate dehydrogenase
1	TCACTAAAGCAGGCCTT	2	5	9	9637	GLUL	GLUL Glutamine synthetase
1	TCTGAAAGCTTTGTGCC	4	10	13	1133	GNG11	- Clone rpbfe0102_o5.y1.abd, mRNA sequence
1	ACTGAGCGCCGTGTGCC	1	4	7	11197	Hsp27	Hsp27 Heat shock 27kDa protein 1
1	GATTTCTAGGCCGCTGG	1	7	4	1783	IRF3	IRF3 Interferon regulatory factor 3
1	TAGAAATTATTCACATT	1	9	17	7849	KBTBD10	- Transcribed locus, strongly similar to XP_535949.1 PREDICTED: hypothetical protein XP_535949 [Canis familiaris]
1	TATGTGTAACTGGGTCA	0	5	5	3752	KIAA1191	- Transcribed locus, strongly similar to NP_065177.2 KIAA1191 protein [Homo sapiens]
1	CAGCCTGGGGCCAGGAG	0	7	4	3630	LIMS1	- Transcribed locus, strongly similar to XP_515779.1 PREDICTED: similar to LIM-like protein 2B [Pan troglodytes]
1	GGAAAGCTATTTTTTTG	1	5	7	7756	MATN2	- Transcribed locus, strongly similar to NP_002371.2 matrilin 2 precursor [Homo sapiens]
1	GCTCTTCAGGCTGTACC	1	7	4	8512	Mettl3	- Transcribed locus, strongly similar to XP_532627.1 PREDICTED: similar to methyltransferase like 3 [Canis familiaris]
1	GGGCTGGCAGGGAGGAG	0	18	12	25191	MGC15416	- Transcribed locus, strongly similar to NP_612427.2 hypothetical protein MGC15416 [Homo sapiens]
1	GCAGGGCTGCTGAGGCC	3	21	13	11212	MRPS21	- Transcribed locus, strongly similar to XP_540300.1 PREDICTED: similar to hypothetical protein BC017397 [Canis familiaris]
1	TTTACTCAACCTTTGGT	3	28	37	13955	MYBPC1	- Transcribed locus, strongly similar to NP_002456.2 myosin binding protein C, slow type isoform 1; skeletal muscle C-protein; myosin-binding protein C, slow-type [Homo sapiens]
1	AGGAAGAGTGAGCGTCG	5	12	17	1544	MYH7	MYH7 Beta-myosin heavy chain
1	ACTAACTGTCCAAATCT	13	86	154	14459	MYL1	MYL1 Myosin light chain
1	TGGGCAGCCTTCCCTCC	108	443	500	20141	MYLPF	HUMMLC2B Myosin regulatory light chain 2
1	TTTCCCCTCTCTGGTTC	0	14	16	10961	MYOZ1	- Transcribed locus, strongly similar to NP_067068.1 myozenin 1; calsarcin-2 [Homo sapiens]
1	AGACGTGAAAGGCAGGC	0	3	5	14267	NBR1	- Transcribed locus, strongly similar to XP_537628.1 PREDICTED: similar to KIAA0049 [Canis familiaris]
1	TTGTATTGTATTGGGGT	20	58	85	7315	NDUFA4	- Clone rfhi4019b_d24.y1.abd, mRNA sequence
1	GAATCGGTGGTATCCGT	2	9	7	19191	NDUFS5	- Transcribed locus, strongly similar to XP_532550.1 PREDICTED: similar to NADH dehydrogenase [Canis familiaris]
1	CTGCCCCTGGTGGCCCT	1	9	8	21952	Pacsin3	- Transcribed locus, strongly similar to NP_057307.2 protein kinase C and casein kinase substrate in neurons 3; SH3 domain-containing protein 6511 [Homo sapiens]
1	CTCTGAGGTACCACCGC	3	7	11	2530	PAK1	- Transcribed locus, strongly similar to NP_058894.1 p21 (CDKN1A)-activated kinase 1 [Rattus norvegicus]
1	AAACCTGGGAATCTAAG	0	4	5	14535	PCCB	PCCB Propionyl-CoA carboxylase beta chain precursor
1	AAAATAAACATCCTCGG	10	43	33	11770	PDLIM7	- Transcribed locus, strongly similar to NP_005442.2 enigma protein isoform 1; LIM domain protein; 1110003B01Rik [Homo sapiens]
1	GGTTATGGTCGCGCCCA	4	13	9	24209	PHPT1	- Transcribed locus, strongly similar to XP_548366.1 PREDICTED: similar to 14 kDa phosphohistidine phosphatase (Phosphohistidine phosphatase 1) (Protein histidine phosphatase) (PHP) [Canis familiaris]
1	GTTCTTATATGGAAAGT	4	10	14	526	PKIA	PKIA Protein kinase inhibitor alpha
1	TTTGTCTCATAATTTCT	4	15	12	13872	PRKACA	PRKACA Protein kinase, cAMP-dependent, catalytic, alpha
1	AATGACCCCCGCCCCCT	1	4	9	26481	PTP4A3	- Transcribed locus, strongly similar to XP_519985.1 PREDICTED: similar to protein tyrosine phosphatase type IVA, member 3 isoform 2; potentially prenylated protein tyrosine phosphatase; Mutations: 6:OK [Pan troglodytes]
1	CCCTCGCCGAGCTTGCC	0	7	8	15672	RRAS	- Transcribed locus, strongly similar to XP_533617.1 PREDICTED: similar to Ras-related protein R-Ras (p23) [Canis familiaris]
1	CAAATAGAACTCCTCAA	9	32	36	6865	RTN4	- Transcribed locus, strongly similar to NP_065393.1 reticulon 4 isoform A; neuroendocrine-specific protein C homolog; neurite outgrowth inhibitor; foocen; nogo protein; reticulon 5; My043 protein; neurite growth inhibitor 220 [Hom
1	GTTTCAGGTAAATAAAT	5	16	37	22641	SERCA2	SERCA2 Sarcoplasmic/endoplasmic-reticulum Ca(2+) pump gene 2
1	TCTCAGAATTAGCTTTG	5	20	17	22100	SH3BGR	- Transcribed locus, strongly similar to XP_544890.1 PREDICTED: similar to putative SH3BGR protein [Canis familiaris]
1	TGAATAAAGTTGTCAAC	10	167	293	15893	SLN	- Sarcolipin
1	TTTGGCAGCTTGCAGAG	9	38	24	21839	SMPX	- Clone rmas916b_f16.y1.abd, mRNA sequence
1	GTCTGAATGCCAGTAAC	1	11	6	12390	SOD1	SOD1 Superoxide dismutase 1
1	CTCAGGAGGCGTGTCGC	0	6	3	16047	STAT5B	STAT5B Signal transducer and activator of transcription 5b
1	GATGCTTTGTAGTTTGC	0	8	15	13807	TCAP	- Transcribed locus, strongly similar to NP_003664.1 telethonin; 19 kDa sarcomeric protein [Homo sapiens]
1	GTTGCTCTGCTGGACTA	0	6	6	14343	TCTP	TCTP Translationally controlled tumor protein
1	GCAGTCTTCCTGCCTTG	1	7	4	12022	TH1L	- Transcribed locus, strongly similar to NP_057481.2 TH1-like protein; TH1 drosophila homolog; negative elongation factor proteins C and D; TH1-like (Drosophila homolog) [Homo sapiens]
1	TCTGTATCCCCAGCGCC	2	8	10	5569	THRA	THRA Thyroid hormone receptor alpha 2
1	CTGCAGAGACGGCCAGC	6	29	18	16662	TMOD1	- Transcribed locus, strongly similar to NP_003266.1 tropomodulin 1 [Homo sapiens]
1	GACGGGTACATCGATGC	0	4	5	1283	TNNC2	TNNC2 Troponin C2
1	GAGGGCCGCAAGAAGAT	17	149	253	20584	TNNI2	- Clone rssp29_i8.y1.abd, mRNA sequence
1	AACGTCCGGGCCAGAGT	14	109	90	18535	TNNT3	TNNT3 Troponin T fast skeletal muscle type
1	AAAGTCATTGAAAGCCG	2	25	33	13956	TPM1	- Transcribed locus, strongly similar to XP_510462.1 PREDICTED: similar to sarcomeric tropomyosin kappa; TPM1-kappa [Pan troglodytes]
1	GATGCCATCAAGAAGAA	0	8	4	20571	TPM2	TPM2 Beta-tropomyosin
1	GACTAATCTTTCTGATC	9	22	23	10947	TTN	- Titin, 3'UTR
1	TTCTACGCAGCGGTGAC	0	5	4	16635	UGPP	UGPP UDP-sugar diphosphatase
1	TGGGGTGCTGTGGGTGC	4	17	12	6123	UQCR	- Transcribed locus, strongly similar to NP_079926.1 ubiquinol-cytochrome c reductase subunit [Mus musculus]
1	GCCTTGGCATATATGGT	5	13	20	13817	VDAC3	VDAC3 Voltage-dependent anion channel 3
1	TAACAATAAAGTCTGTT	0	11	16	953		- Transcribed locus, moderately similar to NP_031776.1 cytochrome c oxidase, subunit VIIIa; COX VIII-L [Mus musculus]
1	GACGGCTACATCGATGC	31	209	171	1283		TNNC2 Troponin C2
1	GCTTTGCCTCTGAGGTC	1	11	8	2184		- Transcribed locus, strongly similar to XP_536907.1 PREDICTED: hypothetical protein XP_536907 [Canis familiaris]
1	CTCTGGTAACACGCAGA	1	16	10	2358		- Transcribed locus
1	AAATTCTATTAAAAATG	0	5	5	2830		- Transcribed locus, moderately similar to NP_001546.2 immunoglobulin superfamily, member 1 isoform 1; immunoglobulin-like domain-containing 1 [Homo sapiens]
1	CTCTGAGGTACCACCGC	3	7	11	2969		- Transcribed locus
1	TTTTTTGGCCTGTGTGA	5	27	61	3007		- Transcribed locus
1	AATAAAGATGTAAAACC	1	8	8	3016		- Transcribed locus
1	ATCACGAAGGTGGTTTT	0	12	10	3070		- Transcribed locus, strongly similar to NP_079985.2 GTPase activating protein and VPS9 domains 1 [Mus musculus]
1	CTTGAGGGCAGCTCCCA	1	19	14	3197		- Transcribed locus, moderately similar to XP_533944.1 PREDICTED: similar to QIL1 [Canis familiaris]
1	CGCACAGGGATGCCGGC	3	17	10	3233		- Transcribed locus
1	GTGCCTGGGAGAAAATG	1	7	4	4073		- Transcribed locus, weakly similar to XP_530919.1 PREDICTED: hypothetical protein XP_530919 [Pan troglodytes]
1	CTCAGCCTGTACCTCCT	1	11	11	4128		- Transcribed locus, moderately similar to XP_513746.1 PREDICTED: similar to KIAA0454 protein [Pan troglodytes]
1	CATCTGTGAGCCTCACT	4	13	10	5169		- Transcribed locus
1	GGCGGTGCTTTTGTATT	1	20	25	5284		- Transcribed locus, moderately similar to XP_485652.1 similar to SLC25A5 protein [Mus musculus]
1	AAGAAAAAATACAGTCA	0	3	5	5407		- Transcribed locus
1	GGAAGGGAGACCCCCCC	0	7	6	5957		- Clone Clu_84974.scr.msk.p1.Contig1, mRNA sequence
1	GGCTGAGAATGCACTGA	0	3	6	6124		- Transcribed locus
1	GACATTGCGGGAACCTT	0	7	11	6618		- Transcribed locus
1	CCTTTTGGGCATTCTCC	0	4	5	8149		- Clone Clu_3685.scr.msk.p1.Contig5, mRNA sequence
1	GAGTGCATTTAAATAAA	1	6	7	8201		- Clone Clu_12354.scr.msk.p1.Contig4, mRNA sequence
1	GAAAATATGTCAAAGAG	1	10	10	8428		- Clone rdbla0122_d7.y1.abd, mRNA sequence
1	CCTGGGCCTTGGACCCG	3	28	25	8946		- Transcribed locus, strongly similar to NP_000693.1 Na+/K+ -ATPase alpha 2 subunit proprotein; migraine, hemiplegic 2; sodium-potassium ATPase; Na+/K+ ATPase 2; sodium pump 2; sodium/potassium-transporting ATPase alpha-2 chain; Na
1	TGCCCCTCCTCGCCAGG	177	569	471	8946		- Transcribed locus, strongly similar to NP_000693.1 Na+/K+ -ATPase alpha 2 subunit proprotein; migraine, hemiplegic 2; sodium-potassium ATPase; Na+/K+ ATPase 2; sodium pump 2; sodium/potassium-transporting ATPase alpha-2 chain; Na
1	CTGGGGTCATTCGGGAA	1	7	5	9182		- Transcribed locus
1	AATTCAATGGGATCTTT	2	8	11	9368		- Transcribed locus
1	GAAGATCAATGAGGGAA	2	6	11	9752		- Transcribed locus, moderately similar to NP_037478.2 sorting nexin 12 [Homo sapiens]
1	GTTTCATCTCCCGGGAG	1	8	6	10931		- Transcribed locus, weakly similar to XP_416753.1 PREDICTED: similar to Alpha crystallin A chain [Gallus gallus]
1	CAGGTTTAAGTTCGATT	22	89	182	10947		- Titin, 3'UTR
1	TGAATGGTTTTCTGCAA	3	11	24	10949		- Transcribed locus
1	TAGCAATTACACATAAG	0	12	16	10960		CA3 Carbonic anhydrase III
1	GAGGCCGTGGCCGCCCA	24	136	88	11143		- Transcribed locus, moderately similar to NP_002620.1 phosphoglycerate mutase 1 (brain); Phosphoglycerate mutase A, nonmuscle form [Homo sapiens]
1	TTTCCACAAAACACTGG	0	3	6	11348		- Clone Clu_5617.scr.msk.p1.Contig3, mRNA sequence
1	GATATAGAACTGTCGTC	0	13	10	11437		- Transcribed locus
1	GTTGCTGGGTCCAGGCT	4	12	9	11748		- Transcribed locus
1	ACCAGTGCTAATAAACG	0	13	7	12219		- Transcribed locus, strongly similar to XP_536759.1 PREDICTED: similar to Cytochrome c oxidase subunit IV isoform 1, mitochondrial precursor (COX IV-1) (Cytochrome c oxidase polypeptide IV) [Canis familiaris]
1	GAGGAAGAGGCAGCAAA	1	7	4	12335		- Transcribed locus, moderately similar to XP_543173.1 PREDICTED: hypothetical protein XP_543173 [Canis familiaris]
1	GAAAATATTACTAAACT	0	4	6	13781		- Transcribed locus
1	GGAGCTGCGGACAGCTC	2	13	13	15420		- Transcribed locus, moderately similar to XP_540816.1 PREDICTED: similar to KIAA1394 protein [Canis familiaris]
1	AGAAACTAGAGGGCAGG	1	7	9	16648		- Transcribed locus, strongly similar to XP_533037.1 PREDICTED: similar to thioredoxin interacting protein [Canis familiaris]
1	GCCAGGTGGACGTGGAG	0	5	3	16770		- Clone Clu_9506.scr.msk.p1.Contig2, mRNA sequence
1	AGCGGCTGCGCAAATAC	6	23	20	16802		- Transcribed locus, moderately similar to XP_536870.1 PREDICTED: similar to H+-transporting two-sector ATPase (EC 3.6.3.14) chain f - bovine [Canis familiaris]
1	GGCTCTTCCCTCACCCC	2	31	17	18026		- Transcribed locus, strongly similar to NP_981947.1 similar to CG10671-like [Homo sapiens]
1	ACTCCCGCCCTGGACAC	3	21	16	18512		- Transcribed locus, moderately similar to NP_079858.2 RIKEN cDNA 2810405K02 [Mus musculus]
1	GGCGCCAACTACAGCAG	2	28	55	18535		TNNT3 Troponin T fast skeletal muscle type
1	CTCACGGGTATTTTTCC	0	5	8	18879		- Transcribed locus, moderately similar to XP_544483.1 PREDICTED: similar to hypothetical protein DKFZp434L0117 [Canis familiaris]
1	TACGTCCGCACCTTCTT	0	8	5	19050		- Transcribed locus, strongly similar to XP_536640.1 PREDICTED: similar to DKFZP566O084 protein [Canis familiaris]
1	TTTAACATTTCTAAAAC	1	7	9	20198		- Transcribed locus, moderately similar to XP_418123.1 PREDICTED: similar to LIM and SH3 domain protein 1 (LASP-1) (MLN 50) [Gallus gallus]
1	GACCTGCGGGCCAACCT	1	9	7	20584		- Clone rssp29_i8.y1.abd, mRNA sequence
1	GTTCCAAAGAAGCCTTG	7	32	19	21011		- Transcribed locus, strongly similar to NP_001003187.1 type I procollagen pro-alpha 2 chain [Canis familiaris]
1	AAAATGGAGAGATTCCT	1	8	7	21818		- Clone Clu_35498.scr.msk.p1.Contig1, mRNA sequence
1	GCTACAGTGACTGCCAG	0	5	7	22161		- Transcribed locus, strongly similar to XP_532572.1 PREDICTED: similar to WWLS2783 [Canis familiaris]
1	GGACAAAAGGGATCTTT	1	6	11	23250		- Transcribed locus
1	CGCACCATTGCCACCGC	2	11	12	24290		- Clone Clu_34283.scr.msk.p1.Contig1, mRNA sequence
1	TATGTGTAACTGGGTCA	0	5	5	25034		- Transcribed locus
1	AATAAAGATGTAAAACC	1	8	8	25243		- Transcribed locus, moderately similar to NP_114437.1 elastin microfibril interfacer 2; extracellular glycoprotein EMILIN-2 precursor [Homo sapiens]
1	AAGGCTCCGCCGTCACT	5	23	21	25702		- Transcribed locus, weakly similar to NP_031777.1 cytochrome c oxidase, subunit VIIIb; COX VIII-H [Mus musculus]
1	TGCGCTTGTCGCGTTAT	0	6	3	26483		- Transcribed locus
1	AGCTGGAAGAGGCCGAG	22	122	127	27020		- Transcribed locus, moderately similar to XP_509856.1 PREDICTED: similar to myosin, heavy polypeptide 7, cardiac muscle, beta [Pan troglodytes]
1	GGGACTAGGTGGTCTGT	0	4	6	27215		- Transcribed locus, strongly similar to XP_541902.1 PREDICTED: similar to ALS2 C-terminal like isoform 1 [Canis familiaris]
1	CTGCCAGCAGGGAGGCG	0	6	4	29015		- Transcribed locus, weakly similar to NP_031465.1 anaplastic lymphoma kinase [Mus musculus]
1	GCATAGGCCAGCAGCTG	1	12	9	29494		- Transcribed locus
1	GGTTATGGTCGCGCCCA	4	13	9	30702		- Transcribed locus, strongly similar to XP_548366.1 PREDICTED: similar to 14 kDa phosphohistidine phosphatase (Phosphohistidine phosphatase 1) (Protein histidine phosphatase) (PHP) [Canis familiaris]
1	ATAAAGAATAATAATAA	1	7	13	31628		- Transcribed locus, moderately similar to XP_547982.1 PREDICTED: similar to Delta-like protein precursor (DLK) (pG2) [Canis familiaris]
1	TTTGTTTGTTTGGGTGT	1	3	7	32922		- Transcribed locus
1	CAGAGCACGCTGGATGC	1	3	7
1	TTTTATTGGAAATGCCG	1	3	7
1	TGTGTGTGTGTTTGTAG	1	3	7
1	GGAGAGGACCAGCTCCC	1	4	9
1	AACGAAAGTTTGACTAA	1	4	8
1	GTTGGGGGGAGGGAGAA	0	4	5
1	AACGATTCCCACCTGGG	0	4	5
1	ACTCTCTGTATAGGCTT	0	3	5
1	CACAACTTAATATCACA	0	3	5
1	GGACACTGTATATATTT	0	3	5
1	TGGGAAACTCGACTGCA	0	3	5
1	CATCGCGGGGGGTGGGG	0	3	5
1	TCTTTTAAAAACTTGTG	0	3	6
1	CCCGACTTCTCCTCGAT	0	4	9
1	TTAAGGTACAAAACTAG	4	11	14
1	TGCACCAAAAAAAAAAA	0	4	8
1	TCGGACGTACATCGTTA	4	13	10
1	GGTACAGCCTTAAAAAG	0	5	3
1	AAGTCCCGCGAGGAGCT	0	5	3
1	GATACCAGCAGGGTTCC	0	6	3
1	CGAGACAGAGGCATTCT	0	5	4
1	CGTGCTGAGTGTCTGGG	0	6	4
1	TAATATGGCTGATAACC	0	6	6
1	GAGGGCCGCAAGAAGAG	0	6	9
1	GATCGGGACATTGGGGC	1	8	5
1	GCCCTCGATGTGCAGGT	1	8	6
1	GCTTCAGTTGGGGCAAC	1	7	12
1	GAGGCAGCAACAGCGCT	2	11	23
1	GAAGTGGAGACGCACCC	3	12	15
1	AAGGCAGGACAGTGTCT	0	6	3
1	TTTTTCTAATGATTAAG	0	6	4
1	GAGGACAGCGCCTTCTT	0	7	6
1	TCCCCACTCCCCAGTGA	0	7	8
1	CATCAAGAGCTACCTGA	0	6	10
1	TTCCTGTCGAAGATGCG	0	6	10
1	TGGTGTCATTGAACAGC	1	10	11
1	GCCACATCCTTTCTCCC	1	10	11
1	GCGTGAATGTGAGCAGG	2	11	8
1	GAGAAAACGAAGACAAG	2	12	12
1	TAGAAAACATTGTCTTG	3	14	14
1	GATGCCAGCAGATTCCA	0	8	4
1	TGCCCCCTCCTCGCCAG	0	10	6
1	TTCTTGATCTCTTCCTG	1	12	12
1	CCCTCATCCTTGTATGT	0	9	5
1	TGGGGCCCAGCTCTGTG	0	11	10
1	GGGATGAATGGGGTGGC	2	15	20
1	GGGGGTGACAGGCCCGA	1	16	8
1	GCATCTAGCTCCTCATT	1	16	8
1	GTTTCAGAGAAATAAAG	0	14	22
1	TCAAATAATTTCAACTT	0	13	29
1	AAGGCTCCACCGTCACT	0	14	10
1	ATGAGTATAAAGAAAAT	0	19	19
2	TGCAATACTTGAAAAAA	0	0	6	5773	AARS	- Transcribed locus, strongly similar to XP_536788.1 PREDICTED: similar to Alanyl-tRNA synthetase [Canis familiaris]
2	TAATGCTTAGATCTTTA	0	1	10	14530	ACADL	ACADL Long-chain acyl-CoA dehydrogenase
2	CAACTGTATTTATTTTT	3	2	25	4263	ACO2	ACO2 Heart aconitase
2	ACCAGGGAGACAGCTGA	3	13	45	18312	ACTN2	- Transcribed locus, strongly similar to NP_150371.2 actinin alpha 2 [Mus musculus]
2	GAAAAAGAAGGCCAACT	0	1	5	455	AIF1	AIF1 Allograft inflammatory factor-1
2	ATCCTAGCGCGTACTGT	0	1	7	5067	ALDH4A1	- Transcribed locus, strongly similar to XP_533831.1 PREDICTED: similar to laminin, beta 2 precursor [Canis familiaris]
2	CCTACTAAGCGGGGAGG	12	21	88	8917	ALDOA	- Transcribed locus, strongly similar to XP_536914.1 PREDICTED: similar to fructose-1,6-bisphosphate aldolase A [Canis familiaris]
2	GCCTATCGCTATGAAAC	1	5	12	22945	AMPD1	- Transcribed locus, strongly similar to XP_540247.1 PREDICTED: similar to AMP deaminase 1 (Myoadenylate deaminase) (AMP deaminase isoform M) [Canis familiaris]
2	GGGCTTGCAGGGACAAG	6	13	76	15030	ATP2A1	- Transcribed locus, strongly similar to NP_775293.1 ATPase, Ca++ transporting, fast twitch 1 isoform a; sarcoplasmic/endoplasmic reticulum calcium ATPase 1; calcium pump 1; SR Ca(2+)-ATPase 1; calcium-transporting ATPase sarcopla
2	AACACTTTTGAATAAGC	1	2	10	20897	ATP5F1	- Transcribed locus, strongly similar to XP_513639.1 PREDICTED: similar to ATP synthase B chain, mitochondrial precursor [Pan troglodytes]
2	GTCTGAGCTCCCTTCCC	2	6	16	5611	CHCHD2	- Transcribed locus, strongly similar to NP_998885.1 chromosome 22 open reading frame 16 [Homo sapiens]
2	CTTTTCTCCACTCAAAG	6	146	449	415	CKM	CKM Muscle creatine kinase
2	AGCTCCAAATGTGTCAG	0	0	7	415	CKM	CKM Muscle creatine kinase
2	TTTTCTTACAAAGTCAG	1	2	8	19883	COL15A1	- Transcribed locus, strongly similar to NP_001846.2 alpha 1 type XV collagen precursor; collagen XV, alpha-1 polypeptide [Homo sapiens]
2	GACCAGCAGACTGGCAA	1	1	8	1091	COL1A1	COL1A1 Type I collagen alpha 1 chain
2	GTGCTACTCCTTCCCTT	2	2	23	4345	COL4A1	- Transcribed locus, strongly similar to NP_034061.1 procollagen, type IV, alpha 1 [Mus musculus]
2	GGCTTCTTCAACGACGC	1	2	8	5895	COL6A1	- Transcribed locus, strongly similar to NP_034063.1 procollagen, type VI, alpha 1 [Mus musculus]
2	GGCAGAAAAGGAAACAT	1	0	6	26564	COQ7	- Transcribed locus, strongly similar to NP_057222.2 COQ7 protein; COQ7 coenzyme Q, 7 homolog ubiquinone (yeast); timing protein; ubiquinone biosynthesis protein; placental protein KG-20; coenzyme Q, 7 (rat, yeast) homolog [Homo s
2	AGCCAATAGTAAACTGA	0	1	5	6694	CYCS	- Cytochrome c-like protein
2	TTTTGTGCTACTATAGT	0	1	5	4617	CYP2D25	CYP2D25 Vitamin D3 25-Hydroxylase
2	GTGTTTATGCCCTCTTA	0	0	5	8211	DCTN6	- Transcribed locus, strongly similar to NP_006562.1 dynactin 6; novel RGD-containing protein [Homo sapiens]
2	GTCCCTTACTTTCCCAG	10	28	136	24	DES	LOC396725 Muscle-specific intermediate filament desmin
2	TTGTGAGAATAAATGAG	0	0	8	20218	DLGAP4	- Transcribed locus, strongly similar to NP_775168.1 discs, large homolog-associated protein 4 [Rattus norvegicus]
2	CTTGACATACCTACCAG	0	2	5	6058	DUSP1	- Transcribed locus, strongly similar to XP_546235.1 PREDICTED: similar to Dual specificity protein phosphatase 1 (MAP kinase phosphatase-1) (MKP-1) (Protein-tyrosine phosphatase CL100) (Dual specificity protein phosphatase hVH1) [
2	AGGATTGAGGAGGCTCT	0	24	74	10942	ENO3 Glycolysis	- Transcribed locus, strongly similar to XP_484728.1 similar to Eno1 protein [Mus musculus]
2	CCTGAGTGTTTGTTGCC	0	1	5	83	ENPEP	ENPEP Aminopeptidase A
2	ACTCTCCTGAAAAAAAA	0	1	6	1459	ETFB	ETFB Electron transfer flavoprotein beta subunit
2	GCTGCGGTGGACGGCCA	0	3	7	12316	FAM100B	- Transcribed locus, strongly similar to NP_872371.1 hypothetical protein MGC29814 [Homo sapiens]
2	TACCATAACATCTAGAC	1	0	6	31592	FBXO11	- Transcribed locus, strongly similar to NP_853662.1 F-box only protein 11 [Rattus norvegicus]
2	TGGAAAGTGAATTTGAA	0	2	8	1555	FOS	- Transcribed locus, strongly similar to XP_547914.1 PREDICTED: similar to c-Fos [Canis familiaris]
2	GACATTAAAGAGACAGA	0	0	6	15607	GBA	GBA Glucosidase, beta; acid
2	GCATCAATGAATCTCAG	2	10	33	5657	GPD1Lipid metabolism	- Transcribed locus, strongly similar to NP_034401.1 glycerol-3-phosphate dehydrogenase 1 (soluble); glycerolphosphate dehydrogenase 1, cytoplasmic adult; glycerol phosphate dehydrogenase 1, cytoplasmic adult [Mus musculus]
2	AGAAATCATTGCTACAA	1	5	12	12507	HAD	HAD L-3-hydroxyacyl-CoA dehydrogenase
2	TATATGCCTAAATTTTA	0	2	5	5512	HERC2	- Transcribed locus, strongly similar to XP_416879.1 PREDICTED: similar to hect domain and RLD 2 [Gallus gallus]
2	ATTTTTGAAAACAGCTT	0	1	5	27317	HMGCL	- Transcribed locus, strongly similar to XP_513200.1 PREDICTED: 3-hydroxymethyl-3-methylglutaryl-Coenzyme A lyase (hydroxymethylglutaricaciduria) [Pan troglodytes]
2	CATAATCCCTGCTTCCC	0	1	14	13823	HSP20	LOC494560 Heat shock protein 20kDa
2	CCAAATTCAGGCGCTTT	0	3	19	5145	Hspa1b	HSP70.2 Heat shock protein 70.2
2	TCAGGCTAGTCTCTCCT	9	8	51	9365	IGF2	IGF2 Insulin-like-growth factor 2
2	AGTGTTGCAAAAAAAAA	1	1	14	26469	LRP16	- Transcribed locus, strongly similar to NP_054786.2 LRP16 protein [Homo sapiens]
2	GGGAAGGGGTTTCACGG	0	2	6	12417	MDH2	MDH2 Mitochondrial malate dehydrogenase
2	GTGGGAGTCTGAGATAG	0	0	5	16345	MFGE8	MFGE8 PP47 protein
2	CTATGTGTAGGACGCTT	0	0	5	19455	MGLL	- Transcribed locus, strongly similar to NP_009214.1 monoglyceride lipase isoform 1; lysophospholipase-like [Homo sapiens]
2	TACTGTTCAGTGTTTTC	2	1	11	2236	MXD3	- Transcribed locus, strongly similar to NP_112590.1 MAX dimerization protein 3 [Homo sapiens]
2	ATGGCCGAGGAGCTGAA	0	2	16	15909	MYH2	MYH2 Myosin heavy chain 2a
2	AGTTACGGTTTTAATCG	0	0	7	10935	MYOM2	- Transcribed locus, strongly similar to NP_003961.1 myomesin 2; titin-associated protein, 165 kD; M-band protein; myomesin (M-protein) 2 (165kD) [Homo sapiens]
2	TTAGTATTCCTATCAGA	0	2	5	10939	MYOT	- Transcribed locus, strongly similar to NP_006781.1 titin immunoglobulin domain protein; myotilin [Homo sapiens]
2	TAATCACCAATAGTAAA	0	0	5	9187	OAZ2	- Transcribed locus, strongly similar to NP_002528.1 ornithine decarboxylase antizyme 2; antizyme 2 [Homo sapiens]
2	ACATCAGAGCAGTATTT	2	4	13	13950	PDLIM5	- Transcribed locus, strongly similar to NP_006448.1 LIM protein (similar to rat protein kinase C-binding enigma); enigma homolog [Homo sapiens]
2	TATGTATATTGTCTTGT	0	0	5	10132	PLEKHC1	- Transcribed locus, strongly similar to NP_006823.1 pleckstrin homology domain containing, family C (with FERM domain) member 1; mitogen inducible 2; kindlin 2 [Homo sapiens]
2	TATATATGGTGCCCTTC	0	4	12	11108	PMP22	- Transcribed locus, strongly similar to XP_536648.1 PREDICTED: similar to peripheral myelin protein 22 [Canis familiaris]
2	GGCAATCTGACAGTCTC	0	1	5	17186	POLR2B	POLR2B DNA-directed RNA polymerase II polypeptide B
2	TTCCTCATCTGAGAAAA	1	0	5	2862	POLR3D	- Transcribed locus, strongly similar to XP_224335.2 PREDICTED: similar to DNA-directed RNA polymerase III 47 kDa polypeptide (RNA polymerase C subunit 4) (RPC4) [Rattus norvegicus]
2	CTTAACTTTCTGGTAAC	0	0	5	5232	PPP1CB	PPP1CB Protein phosphatase 1, catalytic subunit, beta isoform
2	CTGGAAAAATAGGATTG	1	3	11	21532	PPP1R3C	- Transcribed locus, strongly similar to NP_005389.1 protein phosphatase 1, regulatory (inhibitor) subunit 5; Phosphatase 1, regulatory inhibitor subunit 5 [Homo sapiens]
2	ACCGCCCTGGTGGTCTG	0	3	7	6289	RAMP1	RAMP1 Receptor activity-modifying protein 1
2	TGCCTCTGGAGATTGTG	0	1	5	11627	RBM23	- Transcribed locus, strongly similar to XP_537365.1 PREDICTED: similar to RNA-binding region containing protein 4 (Splicing factor SF2) (PP239) [Canis familiaris]
2	AGTGCACGTGCTGAAGC	0	0	17	11330	RPL29/HIP	RPL29/HIP Ribosomal protein L29/cell surface heparin binding protein HIP
2	CAGTGGAGAAATAAAGT	9	6	71	8	RYR1	RYR1 Ryanodine receptor 1
2	TTTTCAGTGGTTTGGAA	0	0	5	757	SCAMP1	SCAMP1 Secretory carrier membrane protein 1
2	TACAATAAAAATTTTAA	0	1	6	8939	SDHB	SDHB Succinate dehydrogenase iron-protein subunit
2	AGTGTAAACAGTAGACA	0	0	7	10124	SEC61A2	- Transcribed locus, strongly similar to XP_507657.1 PREDICTED: similar to Sec61 alpha isoform 2 [Pan troglodytes]
2	GTCCCCACTTCAAAGGT	1	3	8	7070	SESN1	- Transcribed locus, strongly similar to NP_055269.1 sestrin 1; p53 regulated PA26 nuclear protein [Homo sapiens]
2	GTTAATAAATTGGATTG	2	2	13	5630	SLC25A11	OMC Putative oxoglutarate/malate carrier
2	TTTCCACTTAATACCAG	0	4	11	4945	SLC9A3R2	- Transcribed locus, strongly similar to NP_004776.1 solute carrier family 9 isoform 3 regulator 2; sodium/hydrogen exchanger; solute carrier family 9 (sodium/hydrogen exchanger), isoform 3 regulatory factor 2 [Homo sapiens]
2	TGTATTACAGTGGTATT	1	1	12	10989	SON	- Transcribed locus, strongly similar to XP_535583.1 PREDICTED: similar to KIAA1019 protein [Canis familiaris]
2	TGCACTTCAAAAAAGTG	6	6	32	6531	SPARCL1	- Transcribed locus, strongly similar to NP_037078.1 extracellular matrix protein 2 [Rattus norvegicus]
2	TCTCCTTCCCCTGCCCC	0	1	5	1549	STIP1	- Transcribed locus, strongly similar to NP_006810.1 stress-induced-phosphoprotein 1 (Hsp70/Hsp90-organizing protein) [Homo sapiens]
2	CCTTGGACAAAATAAAA	0	0	5	13411	SUPT3H	- Transcribed locus, strongly similar to XP_532157.1 PREDICTED: similar to suppressor of Ty 3 homolog [Canis familiaris]
2	ACACGGAACAATGAATT	0	1	5	13816	TMOD4	- Transcribed locus, strongly similar to NP_037485.1 tropomodulin 4 (muscle) [Homo sapiens]
2	TTTACAGGGGGGAGGGA	0	1	9	31586	TN-X	TN-X Tenascin-X
2	CAGTATTCTAACCAGCA	1	3	11	5620	TOB1	- Transcribed locus, strongly similar to NP_005740.1 transducer of ERBB2, 1; transducer of erbB-2 [Homo sapiens]
2	GTTGCGTGTCACCAGGA	0	0	8	1283		TNNC2 Troponin C2
2	TGCAAGTGAAATAAATT	0	4	10	1287		- Clone rmcp13c_m6.y1.abd, mRNA sequence
2	GAGAAGACGACTTCCCA	1	2	15	1741		- Transcribed locus
2	CAAACACAATGCTAGCT	0	3	11	1793		- Transcribed locus
2	TGCTCTCTTCCCAATAA	1	1	9	1911		- Clone Clu_25236.scr.msk.p1.Contig3, mRNA sequence
2	TCCCAATAATGAATTAA	1	0	6	2397		- Transcribed locus
2	GAGCCTGGTGAGATGTC	0	0	5	3049		- Clone Clu_5946.scr.msk.p1.Contig3, mRNA sequence
2	AAGAACCTGTGACCCGC	0	0	7	3467		- Transcribed locus, strongly similar to NP_001837.1 alpha 2 type IV collagen preproprotein; canstatin [Homo sapiens]
2	GGTGCTGACTTAAAATT	0	1	6	3607		- Transcribed locus, moderately similar to NP_997468.1 interferon alpha/beta receptor 2 isoform a precursor; human interferon alpha/beta receptor; interferon-alpha/beta receptor beta chain; type I interferon receptor [Homo sapiens]
2	CAGAAGACACCTAATTT	0	0	5	3672		- Transcribed locus
2	TGGGATTTATACAGATT	1	3	10	4120		- Transcribed locus, strongly similar to NP_002958.2 scaffold attachment factor B; scaffold attachment factor B1; HSP27 ERE-TATA-binding protein; glutathione S-transferase fusion protein; heat-shock protein (HSP27) estrogen respons
2	TACTCTTTTATGTCTAA	0	0	6	4145		- Transcribed locus
2	GTTGTTGTTTTGTATTT	0	0	5	4717		- Transcribed locus, weakly similar to XP_535315.1 PREDICTED: similar to phosphorylase kinase (EC 2.7.1.38) beta chain, non-muscle - rabbit [Canis familiaris]
2	TTTCTGTTTCTTAGTTT	0	1	5	4768		- Transcribed locus
2	ACAAATCCTTGAGTGTT	1	1	13	5018		- Clone rfty527b_d19r1.y1.abd, mRNA sequence
2	GAGAGGCCAGGGCTGGG	1	0	5	5280		- Transcribed locus
2	TTCTCTATTTTACTGAA	1	3	11	5284		- Transcribed locus, moderately similar to XP_485652.1 similar to SLC25A5 protein [Mus musculus]
2	CCAAACAAATCATATCT	0	1	5	5374		- Transcribed locus
2	CCTGGGAAGGGCCTGTG	1	4	12	5576		- Transcribed locus
2	GGCTTTTCTCGCCCTAT	1	0	9	5940		- Transcribed locus
2	GTCACTCTTAAAAAAAA	11	5	61	6947		- Transcribed locus, moderately similar to NP_110400.1 beta tubulin 1, class VI [Homo sapiens]
2	AGAATGCAGGTTCGATC	0	2	5	7154		- Transcribed locus
2	TGTCAGAGATGATTTAA	1	1	7	7336		- Clone Clu_211156.scr.msk.p1.Contig1, mRNA sequence
2	ATGCTTTCTAGTCACTT	0	0	6	7637		- Transcribed locus, weakly similar to XP_194207.3 RIKEN cDNA 3732412D22 [Mus musculus]
2	TGTACCTGCAAACACTG	2	2	12	7777		- Transcribed locus
2	CTTCAAGATATGACAAG	5	16	40	7849		- Transcribed locus, strongly similar to XP_535949.1 PREDICTED: hypothetical protein XP_535949 [Canis familiaris]
2	TCCTGCCTACAGTTAAT	1	0	5	8484		- Transcribed locus
2	GAATTGACAAGTGAAAA	0	1	8	8732		- Transcribed locus
2	TCCTGCCTACAGTTAAT	1	0	5	9483		- Transcribed locus
2	GCTTCCCTGGACATTAA	1	0	7	9510		- Clone Clu_609.scr.msk.p1.Contig1, mRNA sequence
2	TGAATTAAAAGGAAATT	0	0	5	9832		- Transcribed locus
2	TGTGTAAATGTCAGAAT	1	0	5	10203		- Transcribed locus
2	GAAAATAAAATCAGAAG	0	0	6	10297		- Clone Clu_10570.scr.msk.p1.Contig5, mRNA sequence
2	TATGATGACTAATCATT	2	3	59	10822		- Transcribed locus, strongly similar to NP_001395.1 eukaryotic translation elongation factor 1 gamma; elongation factor 1-gamma; EF-1-gamma; eEF-1B gamma; translation elongation factor eEF-1 gamma chain; PRO1608; pancreatic tumor
2	TCCTTTAAAACCAGTTA	0	0	7	10920		- Transcribed locus
2	CAAAGATAAAAGTAGTA	0	2	12	10960		CA3 Carbonic anhydrase III
2	AAATTAAAAAAATAAAA	0	0	5	11150		- Clone Clu_4823.scr.msk.p1.Contig4, mRNA sequence
2	CAGTCTGGAGTAAACAA	0	1	6	11247		- Clone reru31c_i7.y1.abd, mRNA sequence
2	TACCTAAATGGGGTACT	0	2	5	11310		- Transcribed locus
2	TCAATAAAAAGCAGAAC	2	3	15	11810		- Transcribed locus, moderately similar to XP_290923.3 PREDICTED: KIAA1639 protein [Homo sapiens]
2	TAAAATATTGAAGTGTC	2	3	18	12680		- Transcribed locus
2	TTTGTGTCACGAAAAAA	1	1	8	12926		- Transcribed locus
2	TGGCTGAGCAGACTTTT	0	0	5	13460		- Transcribed locus
2	AGGAGTTGAGGGGATAA	0	3	8	13780		- SLA-8
2	GCCTTGGCATATACGGT	0	0	8	13817		VDAC3 Voltage-dependent anion channel 3
2	GGGGGAGGGGATAATAA	1	1	11	13870		- Transcribed locus
2	AAGATCAAGATCATCGC	5	12	75	13874		ACTG1 Beta actin
2	GGCTAGTTATCATCAGT	1	3	10	14403		- Transcribed locus, moderately similar to XP_355283.2 Na+/K+ -ATPase alpha 4 subunit [Mus musculus]
2	TACCATCAATAAAGTAC	59	84	351	14942		GAPDH Glyceraldehyde-3-phosphate dehydrogenase
2	GTTCTTAAGATTTCCTT	0	0	7	15030		- Transcribed locus, strongly similar to NP_775293.1 ATPase, Ca++ transporting, fast twitch 1 isoform a; sarcoplasmic/endoplasmic reticulum calcium ATPase 1; calcium pump 1; SR Ca(2+)-ATPase 1; calcium-transporting ATPase sarcopla
2	CCATTCGGGAAAAAAAA	1	0	6	15702		- Clone Clu_51996.scr.msk.p1.Contig4, mRNA sequence
2	TGAATAAAGTTGTCAAA	0	1	6	15893		- Sarcolipin
2	TCCTGATGTTATAGAAT	0	0	38	15909		MYH2 Myosin heavy chain 2a
2	ATGTCCAGGATCTCACA	0	2	6	16442		- Transcribed locus
2	AATACGTTCCCTAACTT	2	4	16	16536		- Clone reep26c_m6.y1.abd, mRNA sequence
2	TGTTCTTTGCAAAAAAA	0	0	5	16862		- Transcribed locus
2	GTCACTCTTAAAAAAAA	11	5	61	17044		- Transcribed locus
2	CTGCATAGATAATGCAG	2	2	11	17294		- Transcribed locus, strongly similar to XP_525693.1 PREDICTED: similar to DNA-binding protein B [Pan troglodytes]
2	TCTGTACCTCCGCTTGT	1	1	23	17324		- Transcribed locus, moderately similar to XP_518874.1 PREDICTED: similar to eukaryotic translation elongation factor 1 alpha 2 [Pan troglodytes]
2	TGCACTTCAAAAAAGTG	6	6	32	18517		- Transcribed locus
2	TGTTGCTGAAGAATGTG	1	0	7	18524		- Transcribed locus
2	CCTTAGGAGTTTTATAT	1	0	6	19883		- Transcribed locus, strongly similar to NP_001846.2 alpha 1 type XV collagen precursor; collagen XV, alpha-1 polypeptide [Homo sapiens]
2	AAAATGAGATCTCTCAT	1	2	7	20283		- Transcribed locus, moderately similar to NP_057395.1 ATPase inhibitory factor 1 isoform 1 precursor [Homo sapiens]
2	AAGGATGAGGAAAAGAT	4	6	36	20571		TPM2 Beta-tropomyosin
2	GCTCGGTTTTCAATGAC	0	2	8	20571		TPM2 Beta-tropomyosin
2	ACGCTCTTCAGGTGCTG	0	2	8	20584		- Clone rssp29_i8.y1.abd, mRNA sequence
2	GCAGATCACACGTGTTA	1	0	5	21532		- Transcribed locus, strongly similar to NP_005389.1 protein phosphatase 1, regulatory (inhibitor) subunit 5; Phosphatase 1, regulatory inhibitor subunit 5 [Homo sapiens]
2	TGAGCTTCCTGGAAAGG	0	5	15	21745		- Transcribed locus, moderately similar to NP_000028.2 ankyrin 1 isoform 3; ankyrin-R; ankyrin-1, erythrocytic [Homo sapiens]
2	TTTAATAAACACTGACA	0	2	6	21882		- Transcribed locus
2	GGCTCAGAATCCGTGAG	0	2	7	22792		- Transcribed locus, weakly similar to XP_525018.1 PREDICTED: similar to dihydropyridine sensitive calcium channel [Pan troglodytes]
2	GACGCCGAGCCCGAGCA	0	0	5	22883		- Transcribed locus, moderately similar to NP_000718.1 voltage-dependent calcium channel gamma-1 subunit; L-type calcium channel gamma polypeptide; neuronal dihydropyridine-sensitive calcium channel gamma subunit; dihydropyridine-
2	TGTGGTGTGTATGTTTG	0	1	5	23247		- Transcribed locus
2	TCAATAAAAAGCAGAAC	2	3	15	23414		- Transcribed locus
2	TACTGCAGAAGGATGGA	0	0	5	25185		- Transcribed locus
2	AAAGGATGCTGGATCCT	0	1	10	25781		- Transcribed locus
2	ACTGGGTGTGTAGATAA	0	2	6	25784		- Transcribed locus
2	TGTGAGATGGTTGTTTT	2	9	29	25882		- Transcribed locus
2	TAAAGTTACCTTTTATT	1	0	6	26718		- Transcribed locus, moderately similar to NP_037371.2 protein phosphatase 2A 48 kDa regulatory subunit isoform 1; serine/threonine protein phosphatase 2A, 48kDa regulatory subunit; PP2A, subunit B, PR48 isoform; PP2A B'' subunit
2	CAGAAAATTACATTTGT	1	0	5	27190		- Transcribed locus
2	TAGGGTCTCAGGCCAAG	1	0	5	28514		- Transcribed locus
2	GGATAAATGCCATCAAT	1	0	6	28902		- Transcribed locus, strongly similar to NP_005115.2 nucleoporin 153kDa; nuclear pore complex protein hnup153 [Homo sapiens]
2	TTTGCTCTTCGCTTTAT	1	0	5	30931		- Transcribed locus
2	CAGAGAATATATATTGT	0	2	5	31142		- Transcribed locus
2	TAATTTGATTTTGGAAT	0	2	6	32663		- Clone Clu_9846.scr.msk.p1.Contig3, mRNA sequence
2	GTACCATTTTCATCCTC	1	3	11	33514		- Transcribed locus
2	CTTGTGTATAGCTTTCT	0	2	7	33541		- Transcribed locus
2	TTGGTAGGACCGGTAAA	0	2	6	39116		- Transcribed locus
2	TCCATCAAGGCTCAGCA	3	7	30	39385		- Transcribed locus
2	ATCTTCTACGCCTGCCT	2	2	13
2	CAAACTCTTGCCACGTT	2	2	14
2	TCATCTGTAAATACAAT	3	3	18
2	GACGGCTACATCGATGT	1	2	7
2	TGAAGGCCTCAAAAAAA	1	2	9
2	TTCAAATAAACAGGAGC	1	2	11
2	TGCAAAAGTCCCCCCAG	1	2	11
2	TGGGCAGCCTTCCCTCA	1	2	11
2	GACGGCTACATCGATGA	2	5	14
2	GGAGAGGACCAGCTCCA	1	3	9
2	TGTAAGACACTGCAAAT	1	3	32
2	TGGGCAGCCCTTCCCTC	0	2	5
2	CTTTTTTCCACTCAAAG	0	2	5
2	CACAAGTGAGGTCTGTA	0	2	6
2	GATGCAGCTGAACGGCA	0	2	7
2	ACAGCTATAGGGGCTGA	0	2	10
2	CTTTTCTCCACTCAAAA	0	3	15
2	CATCTGTTGTTTGGAGC	0	2	15
2	TTATTTGGCTGTACCTA	1	4	10
2	ACGAGGCAGGTACCATC	4	1	28
2	TGCCCCTCCTCGCCAGA	2	7	17
2	AGAGCCTTGGCGGCGAC	0	3	7
2	GAGGGCCGCAAGAAGTT	0	3	11
2	TTCAAATAAACAGGAGT	0	5	13
2	CAAAGCATTTTTGTGCA	5	16	43
2	CAATCTGAGGCTGGGCC	0	6	18
2	TTGTTTTCTGGTGCTTG	0	6	27
2	CTCGTTCTGAAATAAAG	1	19	76
2	GCCGCCATCCGCAGAGA	1	0	5
2	TAGGTTGTCTAAAAATT	1	0	5
2	CACAGTTTTTCTTTAAC	1	0	5
2	AAGGTGGAGGAGATTAC	1	0	5
2	GGGCTGCTTTTGTCACT	1	0	5
2	ATGGATGTGGGAGAAGG	1	0	5
2	CACGACTTATTTGAGTC	1	0	5
2	GATTCCTAGTCTGAGCT	1	0	6
2	CGTTGGTGAAAAAACAA	1	0	7
2	GATGCTAGTCAGATTTG	0	2	5
2	TTTGGTTTTCCAAAAGG	0	1	5
2	TTTTATTACAGCCCCTG	0	1	5
2	TGAATAAAGTTGTCAAT	0	1	5
2	GGGTTGGGGAGGGAGGT	0	1	5
2	CCTCCACTCTTTCTGCT	0	1	5
2	TGGGCAGCCCTCCCTCC	0	1	5
2	GTATGTGAACCGGTAAA	0	0	5
2	GGTATTATTAAAATAAG	0	0	5
2	CAGTCGTGCATCATTTT	0	0	5
2	CCTACTAAGCGGGGAGA	0	0	5
2	GCTGCTGGATGGGAGCT	0	0	5
2	GGCAGGAGAGCCAAGGA	0	0	5
2	GTCCCTTACTTTCCCAC	0	0	5
2	TGAATAAAGTTGTCATC	0	0	5
2	TGTGAGCAGTGTCCTGA	0	0	5
2	GGTCCGCAGAAGAAGCA	0	0	5
2	GACTTTATTTTAGGCCT	0	0	5
2	TGTTGTGCAACAGAGTT	0	0	5
2	TTTGCCCTTCAAAAAAA	0	0	5
2	AATTGGAGGACAACCCT	1	0	8
2	CAAACTCTTGCCACGAG	0	1	6
2	GCAAATTATACCTGGCT	0	1	6
2	CAAACTCTTGTCACGAT	0	1	6
2	TGGAATGTTTGTCATAT	0	1	6
2	TATATGCCATATAGGAA	0	1	6
2	GGAGGTGGTGGCTAGGT	0	0	6
2	TAGGTGGTCTAAAAATA	0	0	6
2	GTGTGATGATCACTAAA	0	0	6
2	TGCCACCGGTGCAGCCC	0	0	6
2	GAGGACAGTGCCTTCTT	0	0	6
2	TCTGAGCGACGAAAGAA	0	0	6
2	TTGTCCTGACCATCCCC	1	2	9
2	ATGTGGGTGTGGCTAAA	1	1	9
2	GAGGGCCGCAAGAAGCT	1	1	9
2	TACCATCAATAAAGTAT	1	0	9
2	GACGGCTACTTCGATGC	0	1	7
2	TAGCTATTTTTAGAGAT	0	1	7
2	CCTTGGAATATACGATT	0	1	7
2	CGAGCAAAGCCACTGGA	0	0	7
2	GAAACCCACGTTTTCAT	0	0	7
2	GAGGGCCGCAAGAAGGT	0	0	7
2	CTGTGTGTCCAGCCAAA	0	0	7
2	CTGTTGACTCTCAATAA	0	0	7
2	TGGGGGTAAGTCCTTTT	0	1	8
2	TTTGGTTTTCCAAAAGT	0	0	8
2	CTTTTTCTCCACTCAAA	0	1	9
2	CTTTTCTCCACTCAAAC	0	0	9
2	TGTCATACTTGAAAGTT	0	0	9
2	GGACATACTGCATTTTT	1	1	15
2	CTTTTGTTCAGACCTGG	0	0	13
2	TGGGCAGCCTTCCCTCT	0	1	19
2	CCTTCTGTCTAGACCTT	0	0	35
3	TGCGATGTCAATGTGTG	5	0	0	6886	C1orf9	- Transcribed locus, strongly similar to NP_057311.1 membrane protein CH1 [Homo sapiens]
3	TTCCCTCCCAGCCCTAG	5	1	0	27214	ACTN4	- Transcribed locus, strongly similar to NP_004915.2 actinin, alpha 4 [Homo sapiens]
3	CTGAATCCAAATTGTAA	5	0	1	8831	AMY2B	AMY2B Alpha-amylase
3	TGAAAATAAAAAGCCAT	10	1	5	7943	APEX1	- Transcribed locus, strongly similar to XP_520668.1 PREDICTED: similar to APEX nuclease [Pan troglodytes]
3	TGAACGTGGGAGTTTAG	7	2	1	14258	APP	APP Amyloid precursor protein
3	AGCTGTGGTGTAGGTCG	24	11	5	8501	ARL6IP5	- PRA1 family protein-like protein
3	CTGAAACTGGTGAAAAA	6	0	2	26717	ARMCX5	- Transcribed locus, strongly similar to XP_538116.1 PREDICTED: similar to armadillo repeat containing, X-linked 5 [Canis familiaris]
3	TGCATCGACTGTTGAAT	12	3	6	16084	ARPP-19	ARPP-19 CAMP-regulated phosphoprotein
3	GTGGACTCACAGCTGCC	6	0	0	6633	BAT2	- Transcribed locus, strongly similar to NP_064411.1 HLA-B associated transcript 2 [Mus musculus]
3	AGTATCTAGACATAGTT	6	0	0	2919	CD63	- Transcribed locus, strongly similar to XP_531624.1 PREDICTED: similar to CD63 antigen [Canis familiaris]
3	TAAGAAATGTTACAGCA	8	0	4	8698	CDH11	- Cadherin-11
3	TGAATCTCCTACCCTGA	6	0	2	25175	Cmtm3	- Transcribed locus, strongly similar to NP_853532.1 chemokine-like factor superfamily 3 isoform a [Homo sapiens]
3	TGCCTTTCCGATGGATT	16	6	4	16329	COL5A1	COL5A1 Procollagen alpha 1(V)
3	TCAAAAAAAAAAAAAAA	15	2	3	17300	COL5A2	- Collagen type V alpha 2 (COL5A2) mRNA, partial sequence
3	TATCAAGACCATTTTCA	11	4	6	2442	COPB	- Transcribed locus, strongly similar to NP_057535.1 coatomer protein complex, subunit beta; beta coat protein [Homo sapiens]
3	AATGAAAAAAAAAAAAA	8	2	0	6868	COX7A2L	- Transcribed locus, strongly similar to XP_532946.1 PREDICTED: hypothetical protein XP_532946 [Canis familiaris]
3	CAGTGTAGAATATTTAT	5	0	2	24250	CRABP2	- Transcribed locus, strongly similar to NP_001869.1 cellular retinoic acid binding protein 2; cellular retinoic acid-binding protein 2 [Homo sapiens]
3	GTTACCCAGCACTTTTA	10	1	0	4984	CXCL14	CXCL14 Chemokine
3	TCAAAAAAAAAAAAAAA	15	2	3	14541	CYP19A3	CYP19A3 Cytochrome P450 19A3
3	TTGAAGCTAAACCCGTA	30	4	13	12277	CYP3A4	- CYP3A22 mRNA for cytochrome P450
3	TGCAAGTCCAAAATAAA	5	0	0	5712	CYP51	CYP51 Cytochrome P450 51
3	GGCAAAAAAAAAAAAAA	6	0	2	31620	DAZAP1	- Transcribed locus, strongly similar to NP_061832.2 DAZ associated protein 1 isoform b; deleted in azoospermia associated protein 1 [Homo sapiens]
3	CAGTATTTAAAGCAGTT	10	1	2	28434	DNAJC5	- Transcribed locus, strongly similar to NP_079495.1 DnaJ (Hsp40) homolog, subfamily C, member 5; cysteine string protein [Homo sapiens]
3	TACTGTCTTGTACCAAC	5	1	0	10583	DSTN	DSTN Destrin
3	AGACAGACAGTTGCTGT	173	80	78	13961	EEF1A1	EF1ALPHA Polypeptide chain elongation factor 1alpha
3	GGGCAGCTGGCGCACTC	8	3	0	2078	EMILIN1	- Transcribed locus, strongly similar to XP_515351.1 PREDICTED: hypothetical protein XP_515351 [Pan troglodytes]
3	AATGAAAAAAAAAAAAA	8	2	0	11754	ENY2	- Transcribed locus, strongly similar to XP_534641.1 PREDICTED: similar to e(y)2 protein [Canis familiaris]
3	TTAAAAAAAAAAAAAAA	17	3	6	9165	ERBB2IP	- Transcribed locus, strongly similar to NP_061165.1 erbb2 interacting protein; densin-180-like protein; erbb2-interacting protein [Homo sapiens]
3	GAGCTCTGATTTGTACT	5	2	0	217	ESD	ESD Esterase D
3	ATAAAAAAAAAAAAAAA	5	0	0	231	FDX1	FDX1 Ferredoxin
3	TGCTGTTTGTTGTTTTC	5	0	1	21701	FEN1	- Transcribed locus, strongly similar to XP_533271.1 PREDICTED: similar to flap structure-specific endonuclease 1 [Canis familiaris]
3	TTAAAAAAAAAAAAAAA	17	3	6	5822	FLAP	FLAP 5-lipoxygenase-activating protein
3	TACCAACCAAGATGCAA	10	3	5	16743	FN1	FN1 Fibronectin
3	ATAGTAGCTTCAGACTG	38	16	21	1798	FSCN1	- Transcribed locus, strongly similar to XP_546998.1 PREDICTED: similar to Fascin (Singed-like protein) (55 kDa actin bundling protein) (p55) [Canis familiaris]
3	AAGAAAGTGGAAAATCG	7	1	1	5157	FXYD6	- Transcribed locus, strongly similar to NP_071286.1 FXYD domain-containing ion transport regulator 6 [Homo sapiens]
3	TGTTTCTGGAGAGTGTT	21	2	6	942	GJA1P1	- Transcribed locus, strongly similar to NP_000156.1 connexin 43; oculodentodigital dysplasia (syndactyly type III) [Homo sapiens]
3	AGCTGTGGTGTAGGTTG	27	8	11	2123	GOSR1	- Transcribed locus, strongly similar to NP_004862.1 golgi SNAP receptor complex member 1; Golgi SNARE 28 kDa [Homo sapiens]
3	TGATTTTGTAGGTTATT	6	0	0	27084	GPR37	- Transcribed locus, strongly similar to NP_005293.1 G protein-coupled receptor 37; Parkin-associated endothelin receptor-like receptor; endothelin receptor type B-like; hET(B)R-LP [Homo sapiens]
3	AAAAAAAAAAAAAAAAA	62	27	36	165	GPRK7	GPRK7 G protein-coupled receptor kinase 7
3	TGAACCGCCCCATCAAC	16	4	8	12999	Gstp1	- Transcribed locus, strongly similar to XP_533213.1 PREDICTED: similar to gluthathione S-transferase, class-pi [Canis familiaris]
3	GGGACTGGGGTTCGGCC	17	0	0	2867	HBE1	HBE1 Hemoglobin, epsilon 1
3	AATGAAAAAAAAAAAAA	8	2	0	210	HLA-DQB1	- Leukocyte cDNA for MHC class II histocompatibility antigen
3	ACGCTGAATAAATGTGT	26	8	8	17290	HNRPA1	- Transcribed locus, strongly similar to XP_208200.3 PREDICTED: similar to Heterogeneous nuclear ribonucleoprotein A1 (Helix-destabilizing protein) (Single-strand binding protein) (hnRNP core protein A1) (HDP-1) (Topoisomerase-inh
3	GGCATAAACTTTTTTTT	58	13	23	11235	HSP47	HSP47 Heat shock protein 47
3	CGTATTTATATTTGGAA	8	3	2	47	IGFBP2	IGFBP2 Insulin-like growth factor binding protein 2
3	CAATAAAGAATTGCTTT	6	0	0	20375	KRT15	- Transcribed locus, strongly similar to XP_548105.1 PREDICTED: similar to K15 intermediate filament type I keratin [Canis familiaris]
3	GCAAAAAAAAAAAAAAA	35	13	13	865	LASS2	- Transcribed locus, strongly similar to NP_061365.1 SET domain, bifurcated 1 [Mus musculus]
3	ATGGTCTTCATAGTCTT	5	0	1	977	LOC614851	- Transcribed locus, strongly similar to NP_056441.6 WD SOCS-box protein 1 isoform 1; SOCS box-containing WD protein SWiP-1; WSB1 protein [Homo sapiens]
3	CTGAGCTTTTCGGAACT	9	3	2	7724	MYH3	- Transcribed locus, strongly similar to NP_002461.1 myosin, heavy polypeptide 3, skeletal muscle, embryonic [Homo sapiens]
3	GGCCCATATCCCTCCCT	86	0	4	26279	MYL4	- Transcribed locus, strongly similar to NP_002467.1 atrial/embryonic alkali myosin light chain; myosin, atrial/fetal muscle, light chain [Homo sapiens]
3	GTGAACGTTCCTAAAAC	21	9	9	13585	NLN	NLN Soluble angiotesin-binding protein
3	TTTGATTTGTCCCTGAT	17	5	5	1771	NONO	- Transcribed locus, strongly similar to NP_031389.3 non-POU domain containing, octamer-binding; Nuclear RNA-binding protein, 54-kD; non-Pou domain-containing octamer (ATGCAAAT) binding protein; non-POU-domain-containing, octamer-b
3	TGAAATAAACTCAGTAT	44	10	23	16541	NPM1	- Transcribed locus, strongly similar to XP_532930.1 PREDICTED: hypothetical protein XP_532930 [Canis familiaris]
3	TTGTACTTTTGATTTTC	5	1	0	17303	PARP2	- Transcribed locus, strongly similar to XP_532616.1 PREDICTED: similar to Poly [ADP-ribose] polymerase-2 (PARP-2) (NAD(+) ADP-ribosyltransferase-2) (Poly[ADP-ribose] synthetase-2) (pADPRT-2) (hPARP-2) [Canis familiaris]
3	TCCAGTTGCTTAGCTCA	14	1	3	15728	PGAM1	- Transcribed locus, strongly similar to NP_002620.1 phosphoglycerate mutase 1 (brain); Phosphoglycerate mutase A, nonmuscle form [Homo sapiens]
3	TTAAGTGGAGAAGTTCT	6	0	1	15437	Pla2g12a	- Transcribed locus, strongly similar to NP_110448.2 phospholipase A2, group XIIA; group XII secreted phospholipase A2; group XIIA secreted phospholipase A2 [Homo sapiens]
3	TTTGGAAGCTTAAATGG	6	1	3	2571	PLD3	- Transcribed locus, strongly similar to XP_541616.1 PREDICTED: similar to PLD3 protein [Canis familiaris]
3	AAAAAAAAAAAAAAAAA	62	27	36	14475	PPARG	PPARG Peroxisome proliferator-activated receptor gamma 2
3	TGGTGAAAATGAATTCA	11	3	4	11661	Ppp1cc	- Transcribed locus, strongly similar to XP_346436.1 PREDICTED: hypothetical protein XP_346435 [Rattus norvegicus]
3	GGCGATTCTCAGAATGA	24	7	12	846	PSMA7	- Transcribed locus, strongly similar to XP_357002.1 RIKEN cDNA 2410072D24 [Mus musculus]
3	ATCTAGAGGTTGCTCAG	11	5	1	13909	RAN	RAN RAN, member RAS oncogene family
3	CGCTGGTTCCAGCAAAA	8	4	2	4365	'RPL11	RPL11 60S ribosomal protein L11
3	GATTCCTAGTTTGAGCA	15	3	5	17024	RPL13A	- Transcribed locus, strongly similar to XP_370668.2 PREDICTED: similar to ribosomal protein L13a; 60S ribosomal protein L13a; 23 kD highly basic protein [Homo sapiens]
3	GGACCACTTAAGAAGGA	94	41	53	11099	RPL3	LOC396768 Ribosomal protein L3
3	TCCGTGGTTGGGTGCAC	21	6	1	950	RPL35A	- Transcribed locus, strongly similar to XP_356896.2 similar to ribosomal protein L35a [Mus musculus]
3	TGTCGCCTGGCAAAAAA	10	2	4	3899	RRBP1	- Transcribed locus, strongly similar to NP_004578.1 ribosome binding protein 1; Ribosome binding protein-1; ribosome binding protein 1 (dog 180kD homolog); ribosome binding protein 1 homolog 180kD (dog); hES [Homo sapiens]
3	GAAACATACACAGGATA	5	1	0	16159	SCD	SCD Stearoyl-CoA desaturase
3	TTAAAAAAAAAAAAAAA	17	3	6	3037	SCPEP1	- Transcribed locus, strongly similar to NP_067639.1 serine carboxypeptidase 1 precursor protein [Homo sapiens]
3	CTTTTCTAAAACTGCCT	7	1	3	2749	sept8	- Transcribed locus, strongly similar to XP_034872.5 PREDICTED: septin 8 [Homo sapiens]
3	TTTTACTTACTTTTGCC	22	7	6	3232	SFRP2	- Transcribed locus, strongly similar to XP_532695.1 PREDICTED: similar to putative secreted frizzled related protein 2 [Canis familiaris]
3	CCAAAAAAAAAAAAAAA	6	0	1	12576	similar to CG3420-PA	- Transcribed locus, strongly similar to XP_548156.1 PREDICTED: similar to CG3420-PA [Canis familiaris]
3	TTAAAAAAAAAAAAAAA	17	3	6	7850	SMC4L1	- Transcribed locus, strongly similar to NP_005487.2 SMC4 structural maintenance of chromosomes 4-like 1; chromosome-associated polypeptide C; structural maintenance of chromosomes (SMC) family member, chromosome-associated protein
3	CTGTCTGCAAAAAAAAA	5	0	0	11771	SND1	- Transcribed locus, strongly similar to NP_055205.1 staphylococcal nuclease domain containing 1; EBNA-2 co-activator (100kD); EBNA2 coactivator p100 [Homo sapiens]
3	TCCCTGGGCAGCTTCAG	5	0	1	24782	SOX4	- Transcribed locus, strongly similar to NP_003098.1 SRY (sex determining region Y)-box 4; SRY-related HMG-box gene 4; ecotropic viral integration site 16 [Homo sapiens]
3	CAAACTCTTGCCCCGAT	7	1	3	1458	SPARC	- SPARC
3	GACACGAATAAATGCAC	5	2	0	30827	Tbc1d1	- Transcribed locus, strongly similar to XP_536262.1 PREDICTED: similar to mKIAA1108 protein [Canis familiaris]
3	CAGAGAAATGTCATCCT	13	1	1	9010	TMEM9	- Transcribed locus, strongly similar to XP_213883.1 PREDICTED: similar to transmembrane protein 9 [Rattus norvegicus]
3	TGTATAAAAATAAAAAA	10	2	2	308	TRA1	TRA1 Tumor rejection antigen (gp96) 1
3	GCTGCCCTTGAGAAGGA	61	23	7	17154	TUBA3	- Transcribed locus, strongly similar to XP_426592.1 PREDICTED: similar to tubulin, alpha 2; tubulin alpha 2 [Gallus gallus]
3	AATGACCTCGTCTCTGA	14	5	5	6903	TUBB2C	- Transcribed locus, strongly similar to XP_535868.1 PREDICTED: similar to tubulin, beta 2 [Canis familiaris]
3	AAAAAAGTTCCTGTGGA	11	2	1	16654	TXNIP	- Transcribed locus, strongly similar to NP_112553.1 heterogeneous nuclear ribonucleoprotein K isoform a; transformation upregulated nuclear protein; dC-stretch binding protein [Homo sapiens]
3	TACTCTGTGCAGCGAAA	50	21	18	11131	VIM	- Transcribed locus, strongly similar to XP_535175.1 PREDICTED: similar to vimentin [Canis familiaris]
3	TAAGGAACTGAGTTTTT	13	0	1	945		- Clone reje13b_o11.y1.abd, mRNA sequence
3	AGCTGTGGTGTAGGTTG	27	8	11	963		- Transcribed locus
3	GTTTTCTCTCCTGAGTA	6	3	0	1265		- Clone Clu_132521.scr.msk.p1.Contig1, mRNA sequence
3	CCAAAAAAAAAAAAAAA	6	0	1	1323		- Transcribed locus
3	GCATATGAGCAAATAAA	6	1	1	1696		- Transcribed locus, moderately similar to NP_035841.1 formin-like 3 protein; WW domain binding protein 3 [Mus musculus]
3	ACCCCTAACCCCTTCAA	6	0	0	1909		- Transcribed locus
3	AACTGTACTGCTCCTAA	7	2	0	2013		- Transcribed locus
3	TTGCTCTGGTTTGTGAG	5	0	0	2178		- Transcribed locus, weakly similar to XP_541480.1 PREDICTED: similar to hypothetical protein FLJ32191 [Canis familiaris]
3	TATCAATATTCACTCGA	41	0	1	2283		- Transcribed locus
3	TAAGATTTCAATAAAAC	21	10	8	2292		- Transcribed locus
3	TTGAGACGGAGCCCACG	5	0	0	2445		- Clone rnlu1812b_o23.y1.abd, mRNA sequence
3	TAAGGATAACCTGACCC	52	22	24	2919		- Transcribed locus, strongly similar to XP_531624.1 PREDICTED: similar to CD63 antigen [Canis familiaris]
3	TGGCTTCTCCTCCCCTA	15	1	6	3039		- Transcribed locus
3	TGGCAAAAAAAAAAAAA	6	0	2	3217		- Transcribed locus
3	GAGAGATGTTCATTATA	5	0	2	3714		- Transcribed locus, moderately similar to XP_537886.1 PREDICTED: similar to brain expressed X-linked 2 [Canis familiaris]
3	AGGTTGCAGGTTCGATC	18	8	4	3833		- Transcribed locus, moderately similar to XP_420143.1 PREDICTED: similar to solute carrier family 25, member 14 isoform UCP5S; brain mitochondrial carrier protein 1; mitochondrial uncoupling protein 5 [Gallus gallus]
3	TAAAAAAAAAAAAAAAA	38	5	12	4280		- Transcribed locus
3	GGGCCCTGGGCCCTGGC	5	0	0	4286		- Transcribed locus
3	AGAGCATAAGAGGCTAT	49	16	22	4519		- Clone rnca12b_a16.y1.abd, mRNA sequence
3	GGAGATGACAATAGAGG	5	0	0	4673		- Transcribed locus
3	TTAACTTTTAAGAAATA	11	5	3	5023		- Transcribed locus
3	GCGTTCCCATAGGCTTT	8	4	2	5880		- Clone Clu_7254.scr.msk.p1.Contig1, mRNA sequence
3	CGTGCGCTTTCCTGTCT	5	0	0	6092		- Transcribed locus
3	TTGAACAAAATTTTTCA	6	0	1	6667		- Transcribed locus
3	TTAAAAATAAAGTATGG	8	2	2	6754		- Transcribed locus
3	AGCTGTGGTGTAGGTCA	19	6	6	6773		- Transcribed locus
3	GACAGGTGTGTGCTGTC	28	9	4	6903		- Transcribed locus, strongly similar to XP_535868.1 PREDICTED: similar to tubulin, beta 2 [Canis familiaris]
3	CATCGGGAATGAAATAC	5	0	0	7020		- Transcribed locus
3	TGTTTCTGGAGAGTGTT	21	2	6	7333		- Transcribed locus
3	TTAAAAAAAAAAAAAAA	17	3	6	7445		- Transcribed locus, weakly similar to NP_892044.1 ring finger protein 20 [Mus musculus]
3	TTCCCCTGAGGAATGTC	11	0	0	7996		- Clone Clu_88255.scr.msk.p1.Contig1, mRNA sequence
3	TAAGATTTCAATAAAAC	21	10	8	8132		- Transcribed locus
3	ACCTTATAGCAACCATA	5	0	2	8274		- Transcribed locus
3	TTTTACAGTACTCCAGA	7	1	3	8343		- Clone Clu_11781.scr.msk.p1.Contig1, mRNA sequence
3	TTCAAAAAAAAAAAAAA	5	1	0	8399		- Transcribed locus
3	ATAAAAAAAAAAAAAAA	5	0	0	8407		- Transcribed locus
3	GTTTCCAATCTAAAAAA	46	6	21	8450		- Transcribed locus
3	TCCCTGCGATGTGGGCA	8	1	0	8453		- Transcribed locus
3	AGACAAGCTGGGGAAGT	7	1	2	8738		- Clone rspc034_a10.y1.abd, mRNA sequence
3	TTAAAAAAAAAAAAAAA	17	3	6	9409		- Transcribed locus
3	TTAAAAAAAAAAAAAAA	17	3	6	9472		- Transcribed locus
3	GTAAGGTGGGTGTAAGT	9	2	2	9916		- Transcribed locus, moderately similar to XP_534495.1 PREDICTED: similar to KIAA0610 protein [Canis familiaris]
3	CCGAAGTTGAGCAATAA	5	0	1	10218		- Transcribed locus
3	TGGGAAACCTGCATTAA	5	0	1	10241		- Clone Clu_14389.scr.msk.p1.Contig2, mRNA sequence
3	TCAAGTTTCACTGTTTT	9	0	1	10764		- Clone Clu_36963.scr.msk.p1.Contig1, mRNA sequence
3	AACTCTTATTTTCTAAA	13	6	5	11095		- Clone rnlu1804b_p7.y1.abd, mRNA sequence
3	CTGAAACTGTTTCTGTT	17	3	1	11281		- Transcribed locus, moderately similar to NP_006202.1 proenkephalin [Homo sapiens]
3	GAAAAAAAAAAAAAAAA	16	5	4	11995		- Transcribed locus, moderately similar to NP_006627.1 methylene tetrahydrofolate dehydrogenase 2 precursor; NAD-dependent methylene tetrahydrofolate dehydrogenase cyclohydrolase [Homo sapiens]
3	TCTTCATCAAAATTCTC	6	0	2	12091		- Transcribed locus, moderately similar to XP_420423.1 PREDICTED: similar to hSNF2H [Gallus gallus]
3	GAAAAAAAAAAAAAAAA	16	5	4	12415		- Transcribed locus, moderately similar to NP_061847.2 unc-93 homolog A; unc93 (C.elegans) homolog A [Homo sapiens]
3	AACTCTTATTTTCTAAA	13	6	5	12480		- Transcribed locus, moderately similar to XP_496168.1 PREDICTED: similar to 40S ribosomal protein SA (p40) (34/67 kDa laminin receptor) (Colon carcinoma laminin-binding protein) (NEM/1CHD4) (Multidrug resistance-associated protei
3	GGTGCAGCCCTAAAAAG	19	7	9	13355		- Transcribed locus
3	TACGCCCTCTGAGATGC	8	4	0	13487		- Transcribed locus
3	ATAAAAAAAAAAAAAAA	5	0	0	13652		- Transcribed locus
3	ATAAAAAAAAAAAAAAA	5	0	0	13690		- Transcribed locus
3	TGTCCGAGCTCCTATTC	14	5	6	13874		ACTG1 Beta actin
3	AGCTAATCCAGAAATAA	9	2	2	13874		ACTG1 Beta actin
3	TGGATTTCCACCGTGTT	14	5	7	13956		- Transcribed locus, strongly similar to XP_510462.1 PREDICTED: similar to sarcomeric tropomyosin kappa; TPM1-kappa [Pan troglodytes]
3	GGGGGAAACTCATTAAA	16	2	1	14002		- Clone reje37b_g23.y1.abd, mRNA sequence
3	TAAAAAAAAAAAAAAAA	38	5	12	43086		CTNNB1 Beta-catenin
3	TGCAATGTTGTGGCTTT	7	0	0	14150		- Transcribed locus
3	CGCGTCATTCAGACAGT	7	2	1	14406		- Transcribed locus
3	GGACTCCAGATCTTGAG	13	1	1	15592		- Clone Clu_2389.scr.msk.p1.Contig3, mRNA sequence
3	TTAGATCATCGAAATCC	7	1	1	16583		- Clone Clu_3547.scr.msk.p1.Contig4, mRNA sequence
3	GGGAAGTCTGTCCTGCT	12	4	3	16653		- Clone rebs27c_c15.y1.abd, mRNA sequence
3	GTCACTCCTGCTCACGT	7	1	3	16977		- Transcribed locus
3	GGAGCTGTGACCGGAGG	9	0	2	16996		- Transcribed locus
3	TCTCAAAAAGTAAATGC	92	23	43	17154		- Transcribed locus, strongly similar to XP_426592.1 PREDICTED: similar to tubulin, alpha 2; tubulin alpha 2 [Gallus gallus]
3	GCAAAAAAAAAAAAAAA	35	13	13	17230		- Transcribed locus, moderately similar to XP_515579.1 PREDICTED: hypothetical protein XP_515579 [Pan troglodytes]
3	TTCAAAAAAAAAAAAAA	5	1	0	17279		- Transcribed locus
3	AAAAATCATCGTTGTAC	32	9	17	17378		- Transcribed locus, weakly similar to NP_066267.2 ankyrin 3 isoform 1; ankyrin-3, node of Ranvier [Homo sapiens]
3	AGGTTGCGGGTTCCATC	8	4	1	17952		- Transcribed locus
3	ACTATTTTATGTATTTT	5	0	0	18059		- Transcribed locus, moderately similar to XP_531654.1 PREDICTED: similar to leucine-rich repeats and immunoglobulin-like domains 3 [Canis familiaris]
3	CAGCAGCTACAACCACA	10	4	3	18203		- Clone Clu_33796.scr.msk.p1.Contig2, mRNA sequence
3	CAGAGAAATGTCATCCT	13	1	1	19052		- Transcribed locus
3	TACCATTCCAGGCTTCA	6	0	1	19162		- Transcribed locus
3	TGTTATGAGTGGCGCTC	8	2	1	19566		- Clone Clu_3685.scr.msk.p1.Contig4, mRNA sequence
3	AGAATAAAGCCTTTCTT	19	7	8	19804		- Transcribed locus, moderately similar to NP_057642.1 SCAN domain containing protein 1; SCAN-related protein RAZ1; SCAN domain-containing 1 [Homo sapiens]
3	TTCAACTGCTTGAGCTT	5	0	1	20033		- Transcribed locus, strongly similar to NP_078871.1 hypothetical protein FLJ12666 [Homo sapiens]
3	CTCCCACCCCCACCCAC	13	0	3	20489		- Clone rese36c_i5.y1.abd, mRNA sequence
3	CAGCTGGCCATCACCGG	8	2	1	20870		- Transcribed locus
3	GTGGGAGGGTTTTGGGT	6	0	0	21302		- Clone Clu_36867.scr.msk.p1.Contig1, mRNA sequence
3	GTACACCTTTCTTCTCT	11	3	3	21626		- Transcribed locus
3	CATTAAATTCTGTAAAT	5	0	0	21714		- Clone Clu_138882.scr.msk.p1.Contig1, mRNA sequence
3	CAGACAGTGGGGGCTTT	9	3	0	21926		- Transcribed locus
3	CAAAATAGTGAAGGATT	10	0	2	21934		- Transcribed locus
3	GGACCGCATCTGACAAC	5	0	1	22252		- Transcribed locus, moderately similar to NP_006593.2 transcription factor-like 5 protein; HPV-16 E2 binding protein 1 [Homo sapiens]
3	CCGTTCTGGATTAATAA	7	1	0	22555		- Transcribed locus
3	CGCTGACTTGTACAATG	8	1	4	25278		- Transcribed locus
3	GTTTTGTTTGTTTGCTA	5	0	1	27336		- Transcribed locus
3	TGACAAAATGAAGTCTT	9	0	0	27680		- Transcribed locus
3	TCTGCTTTTGATTTTTT	7	1	2	27880		- Transcribed locus
3	GGAGCAGCCCTAGAAAA	6	1	2	28238		- Transcribed locus
3	TAAGGATAACCTGACCC	52	22	24	28858		- Transcribed locus
3	TAAGGATAACCTGACCC	52	22	24	28901		- Transcribed locus, weakly similar to XP_533509.1 PREDICTED: similar to ORF2 [Canis familiaris]
3	CCTTTCTTTTCTTCTTA	5	2	0	28928		- Transcribed locus
3	ACTCCATTAAATGAGTA	5	0	0	29435		- Transcribed locus
3	GAGGCAGAGGCAGAAGG	5	0	0	30674		- Transcribed locus, strongly similar to XP_542214.1 PREDICTED: similar to plasticity related gene 2a [Canis familiaris]
3	AGGTTGCAGGTTCGATC	18	8	4	31031		- Transcribed locus
3	AGGTTGCAGGTTCGATC	18	8	4	31081		- Transcribed locus
3	TGCTGCAGGTGCAGCCC	5	0	1	31271		- Transcribed locus
3	TGCCGCGGGAGCGGCCC	14	6	6	31327		- Transcribed locus
3	AGCTGTGGTGTAGGTCA	19	6	6	31512		- Transcribed locus
3	ACAAAAGCTTTGAAAAT	7	3	1	31672		- Transcribed locus
3	CAGCAGGTGCTCAATAA	14	5	2	32297		- Transcribed locus
3	TGAGCTCCAGACTCCCT	7	1	1	33030		- Transcribed locus
3	AGGTTGCGGGTTCGGCC	6	1	0	35886		- Transcribed locus
3	AGCTGTGGTGTAGGTCG	24	11	5	36943		- Transcribed locus
3	CTCTTGAAAACCAAAAA	6	0	1	37441		- Transcribed locus
3	ACCTTATAGCAACCATA	5	0	2	37731		- Transcribed locus
3	GATCTGTTTCTTTCTTT	6	3	0
3	CTGATGGAACTGTATTA	5	2	0
3	CCCTGCCCGCTATGCCC	5	2	0
3	GCAGCACCGTGTGACAG	8	4	1
3	TATATAATACAAATGTT	7	3	1
3	TTCTTGTGTTCTGGCTG	5	1	0
3	CAGGCCACCCCTGCTGG	5	1	0
3	GTGGCTCGTCACTTCGT	5	1	0
3	TCACTGAAAAGCAGAAA	10	5	0
3	TAAGGATAACCAGACCC	8	2	1
3	AGACAGACAGTTGCTGG	9	2	3
3	AACTTTACCTCCAAGCA	5	0	1
3	TCTGGAGAAGTGGGGAG	5	0	1
3	CAGGCCACGCCTGCTGT	5	0	0
3	CTCTGACCCCTCCCCTC	5	0	0
3	TGTATAGCGTGTTGTGA	5	0	0
3	CCTTCTGTCTAAAACTT	5	0	0
3	GGGGCAAAAAAAAAAAA	5	0	0
3	GCAATATTTTTTATTTT	5	0	0
3	GCCGGCCTGTATCGGGG	5	0	0
3	GGAGAAAACCAGGAGCG	5	0	0
3	TTTGGCCCTCTTTTTTT	5	0	0
3	CCCATTGGACTTGAACT	11	3	0
3	GAGCCTGTAAATGTTTT	8	3	2
3	TTGATTAAACTGTCCAC	6	0	3
3	CAGTTCTCCCACCTTAT	6	0	2
3	TCCGTGCACCTTTCCCC	6	3	0
3	GCCAAAAACCAAAAGTG	7	0	2
3	TATTCCTATGCCAGAGC	7	0	2
3	CATATATCGAGAATTTG	7	0	2
3	ATGGGCCGTTAATAAAG	28	11	15
3	AAACAAACAGTTGCTGT	8	0	0
3	TGCCCTTTCCCCAAAGC	11	1	4
3	TAAGTGGAATAAAAGTT	14	4	4
3	GTTACCCAGCAAAAAAA	9	0	0
3	GCAAAGCTTTAAAAATA	12	1	0
3	AGTAAACGGGCTGCTCC	10	0	2
3	TAGAGGTGCTGTCTATG	10	0	0
3	GGCGTTTGAGATTATAC	20	2	9
3	CAATAAACCTTGTTTTC	23	1	3
3	CCTGACCCCACACGCCT	24	0	7
3	CACAGTTTTTCTTTATT	36	0	5
4	TGCTTGTACATAGGCTA	16	29	33	11072	ATF4	- Transcribed locus, strongly similar to XP_531731.1 PREDICTED: similar to activating transcription factor 4 [Canis familiaris]
4	TTGCAGGATTATTAGTG	6	2	13	5334	C16orf49	- Transcribed locus, strongly similar to XP_510991.1 PREDICTED: hypothetical protein XP_510991 [Pan troglodytes]
4	GCCTCCTGTCACTGTGA	2	1	7	31025	C16orf5	- Transcribed locus, strongly similar to NP_037531.1 chromosome 16 open reading frame 5 [Homo sapiens]
4	TACTGTTCAATAAAGAG	4	7	14	5846	CAPN2	CAPN2 Calpain II
4	GGACATACTGTATTTTT	3	2	13	75	CDH5	CDH5 Cadherin 5
4	AATACTGACATCTTCAC	2	2	9	7506	CHCHD3	CHCHD3 Coiled-coil-helix-coiled-coil-helix domain
4	ATGCAGACTTCAGGTTG	4	1	8	16315	CS	CS Citrate synthase
4	TGAAGTAACAAACTGGT	10	15	32	1881	EIF1	- Transcribed locus, strongly similar to XP_537644.1 PREDICTED: similar to Eukaryotic translation initiation factor 1 (eIF1) (Protein translation factor SUI1 homolog) (Sui1iso1) [Canis familiaris]
4	CTCAACAGCAACATCAA	8	4	13	11792	EIF3S5	- Transcribed locus, strongly similar to XP_290345.1 PREDICTED: similar to eukaryotic translation initiation factor 3, subunit 5 epsilon, 47kDa; eukaryotic translation initiation factor 3, subunit 5 (epsilon, 47kD); eIF3-epsilon [
4	CCCTGATTTTATATACT	14	8	26	14593	EIF4G2	- Eukaryotic translation initiation factor 4 gamma 2 (EIF4G2) mRNA, 3'UTR, partial sequence
4	TTGTATCTGAATACTTT	3	0	8	1908	FRAP1	- Transcribed locus, strongly similar to NP_004949.1 FK506 binding protein 12-rapamycin associated protein 1; FK506 binding protein 12-rapamycin associated protein 2; rapamycin target protein; FKBP12-rapamycin complex-associated pr
4	TAGAATTACTGCTGCCT	4	3	15	3588	GOT2	GOT2 Aspartate aminotransferase
4	TTCACTGTTCATATACC	2	2	9	2375	GPI	GPI Muscle phosphohexose isomerase
4	TTTTGAAGCAGCAGGTT	4	2	11	26583	HBXIP	HBXIP Hepatitis B virus x interacting protein
4	GTGTAATAAGACATAAC	14	19	30	27885	HNRPA2B1	- Transcribed locus, strongly similar to XP_532495.1 PREDICTED: similar to Heterogeneous nuclear ribonucleoproteins A2/B1 (hnRNP A2 / hnRNP B1) [Canis familiaris]
4	TACTCTTGGCATATTTC	8	9	23	16767	HNRPL	- Transcribed locus, strongly similar to NP_001524.1 heterogeneous nuclear ribonucleoprotein L [Homo sapiens]
4	TGGTAAAGCTGTTTGGG	24	15	32	12191	HSP90	HSP90 90-kDa heat shock protein
4	GTCCACAATGTATGGTT	7	5	17	19588	HSPB2	- Transcribed locus, strongly similar to NP_001532.1 heat shock 27kDa protein 2; heat shock 27kD protein 2 [Homo sapiens]
4	CCATTTGTTTCGTATTT	6	12	28	3601	HTRA1	- Transcribed locus, strongly similar to NP_005995.1 ubiquinol-cytochrome c reductase hinge protein [Homo sapiens]
4	TTTAGCTACTAAAAAGC	6	5	25	2449	IDH2	IDH2 NADPH-specific isocitrate dehydrogenase
4	TAAGTAGCAAACAGGGC	18	10	39	1037	ITM2B	- BRICHOS-like protein
4	TTGTTTATTGCCAGTTT	2	0	5	5832	JARID2	- Transcribed locus, strongly similar to NP_004964.2 jumonji, AT rich interactive domain 2 protein; jumonji homolog (mouse); jumonji (mouse) homolog [Homo sapiens]
4	AAGGCTTTTGCAATTAA	5	3	10	13846	Laptm4b	- Transcribed locus, strongly similar to XP_508462.1 PREDICTED: similar to Membrane-spanning 4-domains subfamily A member 12 [Pan troglodytes]
4	TGTCTTGATAACCAAAT	5	1	13	20567	LOC58486	- Transcribed locus, strongly similar to NP_067034.1 transposon-derived Buster1 transposase-like protein [Homo sapiens]
4	CTGTTAGTGCCACATTC	24	16	30	11103	MDH1	MDH1 Cytosolic malate dehydrogenase
4	TTCAAATAAACAGGAGG	97	137	248	2386	MLC2V	MLC2V Myosin light chain 2V
4	TTCTGTTTCAGTGCCAA	5	3	13	14470	MSN	MOESIN MOESIN protein
4	GAGGACGAATTTGGGTT	3	4	12	24368	NDUFAB1	- Transcribed locus, strongly similar to NP_082453.2 NADH dehydrogenase (ubiquinone) 1, alpha/beta subcomplex, 1 [Mus musculus]
4	TAAAAGCATTGATAATC	7	5	17	10953	NDUFS1	- Transcribed locus, strongly similar to NP_004997.4 NADH dehydrogenase (ubiquinone) Fe-S protein 1, 75kDa precursor; NADH dehydrogenase (ubiquinone), Fe-S protein-1 (75kD); NADH-coenzyme Q reductase; complex I, mitochondrial resp
4	CTGTGTAAGCTGTGTCC	3	6	17	1198	PCMT	- Protein carboxyl-o-methyltransferase (PCMT)
4	TGAAGCAGTGTTGATTC	2	5	11	8609	PDCD4	- Transcribed locus, strongly similar to XP_535012.1 PREDICTED: similar to programmed cell death 4 isoform 1 [Canis familiaris]
4	TGTTACCAGTTGTTAAT	5	2	10	1498	PSMB5	- Transcribed locus, strongly similar to XP_537370.1 PREDICTED: similar to proteasome beta 5 subunit [Canis familiaris]
4	AGGAAAGCAGCAGCCAA	77	63	94	1154	RPL36	- Transcribed locus, strongly similar to NP_056229.2 ribosomal protein L36; 60S ribosomal protein L36 [Homo sapiens]
4	TCTGGAGTCACGTTGTT	5	4	12	11256	RPL5	- Transcribed locus, strongly similar to XP_537074.1 PREDICTED: similar to ribosomal protein L5 [Canis familiaris]
4	CTGTCGGTGACATTCCT	53	71	85	784	RPS23	LOC396638 Ribosomal protein S23
4	TTTGAAATAAGGTCTCT	2	5	12	21074	SAT	SAT Spermidine/spermine N-acetyltransferase
4	AGCATTCTGTTGTTTCT	2	5	10	12724	SCA10	SCA10 Spinocerbellar ataxia type 10 protein-like protein
4	TCACAACTGCCCTCTTC	2	3	10	24988	SDHA	- Transcribed locus, strongly similar to XP_127445.1 succinate dehydrogenase Fp subunit [Mus musculus]
4	CCAAGAGTGTTTTCTTA	2	2	9	2977	SH3GLB1	- Transcribed locus, strongly similar to NP_057093.1 SH3-containing protein SH3GLB1; Bax-interacting factor 1; SH3-containing protein SH3GLB1; CGI-61 protein; endophilin B1; SH3-domain, GRB2-like, endophilin B1; endophilin B1 [Homo
4	TTTTGAATGCAGTATAG	3	1	9	897	SRPX	- Transcribed locus, strongly similar to NP_006298.1 sushi-repeat-containing protein, X-linked; sushi-repeat-containing protein, X chromosome [Homo sapiens]
4	TATTTATTCCCTCTTCT	4	4	13	6417	STRAP	- Transcribed locus, strongly similar to XP_543790.1 PREDICTED: similar to Serine-threonine kinase receptor-associated protein (UNR-interacting protein) [Canis familiaris]
4	AGACTAACACGTGCAAA	2	1	7	33236	TESK1	- Transcribed locus, strongly similar to NP_006276.1 testis-specific protein kinase 1 [Homo sapiens]
4	CTAGTGTGGTGTATACT	2	0	5	2569	TSPAN14	- Transcribed locus, strongly similar to NP_666040.1 tetraspanin similar to TM4SF9 [Mus musculus]
4	TAAAGCTGTTAAAATAC	3	1	10	8907	UBE2B	- Transcribed locus, strongly similar to NP_003328.1 ubiquitin-conjugating enzyme E2B; ubiquitin-protein ligase B; ubiquitin carrier protein B; E2 protein [Homo sapiens]
4	TACCTGTGCCTGAAATG	4	0	9	948		- Transcribed locus, weakly similar to XP_511043.1 PREDICTED: similar to autoantigen RCD8 [Pan troglodytes]
4	ATTGAAGAAATAAAGTA	5	7	17	986		- Clone ramn3517b_a24.y1.abd, mRNA sequence
4	AAGCAGTGGTTCCAGTT	4	2	11	1035		- Transcribed locus, strongly similar to XP_141269.3 similar to Pyruvate kinase 3 [Mus musculus]
4	TCTCCGATGCCTTGTAT	13	10	26	1082		- Transcribed locus
4	TGAAATTGTCTCCCATT	9	6	19	1091		COL1A1 Type I collagen alpha 1 chain
4	GACTTTGGAAAATATTT	4	0	19	1091		COL1A1 Type I collagen alpha 1 chain
4	ACCAAAAACCAAAAGTG	130	114	226	1091		COL1A1 Type I collagen alpha 1 chain
4	TGCCTTCACTTTAGCTG	5	4	18	1099		- Transcribed locus
4	AAGAAAGGAACCAGTTA	2	0	5	1122		- Transcribed locus, weakly similar to NP_001072.1 cubilin; intrinsic factor-cobalamin receptor; intrinsic factor B12-receptor [Homo sapiens]
4	TAGGGGAAGATGCCTCA	11	8	18	1287		- Clone rmcp13c_m6.y1.abd, mRNA sequence
4	CAAACTCTTGCCACGAT	211	213	361	1458		- SPARC
4	AGACAGATGTGAAGAGG	10	21	30	1461		- Clone raor012_a12.y1.abd, mRNA sequence
4	TGAAGTAAATTGAATAT	3	1	9	1854		- Transcribed locus
4	CAATAAACTGAAAAGAG	28	16	41	1881		- Transcribed locus, strongly similar to XP_537644.1 PREDICTED: similar to Eukaryotic translation initiation factor 1 (eIF1) (Protein translation factor SUI1 homolog) (Sui1iso1) [Canis familiaris]
4	TCCTCACAGAAGGTGCT	3	1	9	2309		- Clone rfty505b_l23.y1.abd, mRNA sequence
4	TACCTGTGCCTGAAATG	4	0	9	2468		- Transcribed locus
4	GGCCTCCTGTAGATGCC	8	8	18	2758		- Transcribed locus, strongly similar to XP_536850.1 PREDICTED: similar to DNA-directed RNA polymerase II 13.3 kDa polypeptide (RPB11) [Canis familiaris]
4	TGAACTGTAGACTCAGA	3	2	9	2814		- Transcribed locus, moderately similar to NP_065385.2 pre-B-cell leukemia transcription factor interacting protein 1; hematopoietic PBX-interacting protein [Homo sapiens]
4	CACTATGTTGAATAAAC	2	3	10	2872		- Transcribed locus, strongly similar to XP_526122.1 PREDICTED: similar to sulfatase modifying factor 1; C-alpha-formylglycine-generating enzyme [Pan troglodytes]
4	TGTTTGTCTACTTGTTT	2	0	5	3003		- Transcribed locus, moderately similar to XP_540333.1 PREDICTED: similar to KIAA0806 protein [Canis familiaris]
4	CCCCGCCCGCTATGCCC	3	0	10	3303		- Transcribed locus
4	TTCAGCATTATTTGAAC	6	4	15	3337		- Transcribed locus, weakly similar to XP_489266.1 hypothetical protein XP_489266 [Mus musculus]
4	TAAATGTGCAATGTATA	2	1	9	3666		- Transcribed locus
4	TAGCTAAATTCCCAGGC	3	5	14	3778		- Transcribed locus
4	TGGCCAGCTATGTAAAG	5	5	15	3825		- Clone rcov25b_b12.y1.abd, mRNA sequence
4	TAATAAAGACGTGGTGT	9	5	23	3964		- Transcribed locus
4	TCCCCCACCTAGGTAGC	2	5	10	3993		- Transcribed locus
4	TATGCAATGACTGTAAT	3	0	9	4012		- Transcribed locus, moderately similar to NP_001111.2 tetracycline transporter-like protein [Homo sapiens]
4	TTGCTGTGTCCTGGTGA	24	36	57	4357		- Transcribed locus
4	TGACAGCTTTTTCTGAC	6	11	30	4462		- Clone rmed09c_e4.y1.abd, mRNA sequence
4	CTGGCAAATCTACTTAA	5	4	14	4519		- Clone rnca12b_a16.y1.abd, mRNA sequence
4	GTTTTGGAAACTAGAGA	2	1	7	4681		- Transcribed locus, moderately similar to NP_036204.1 complement component 1, q subcomponent, receptor 1; C1q receptor 1 [Homo sapiens]
4	ATGTTGCCCCTAAATTT	2	5	11	6645		- Clone Clu_4683.scr.msk.p1.Contig1, mRNA sequence
4	GCTATTGAAGAGCAAGT	8	6	16	6729		- Clone Clu_232.scr.msk.p1.Contig2, mRNA sequence
4	TATGTCGTCTATTTTTT	9	14	46	6766		- Transcribed locus
4	GGTTTGATTACAGAAAC	6	3	10	6956		- Transcribed locus
4	TATAGAACTTTCATTAA	26	25	45	6967		- Transcribed locus
4	CTATAAACAACTAATTT	2	0	6	7474		- Transcribed locus, moderately similar to NP_065155.2 promethin [Homo sapiens]
4	GTCTCGTTTGAGATAAT	2	4	12	7677		- Transcribed locus
4	CAAGAGGCAAAATAAAA	11	6	17	8052		- Transcribed locus
4	CAATACAGTATAAAATT	2	0	6	8091		- Transcribed locus
4	TACAGAGGGAAAAAAAA	2	0	7	8536		- Transcribed locus
4	TTGTTTATAAGTCAAAG	2	1	9	8554		- Clone Clu_27196.scr.msk.p1.Contig4, mRNA sequence
4	TTGTCTGCTATGTTCCT	52	42	63	9029		- Transcribed locus, weakly similar to NP_000090.1 cystatin C precursor; cystatin 3; gamma-trace; post-gamma-globulin; neuroendocrine basic polypeptide [Homo sapiens]
4	CAAAAGGCCAAATGGCT	12	21	25	9450		- Transcribed locus
4	TAAATTGGGTGCATTTT	2	0	7	10752		- Transcribed locus
4	AGCTAAAAATAACACCT	2	0	6	11019		- Clone rhlv19b_p13.y1.abd, mRNA sequence
4	ATGCTTTTCATACACTG	2	0	5	11028		- Transcribed locus, moderately similar to XP_509014.1 PREDICTED: similar to Transmembrane protein 16F [Pan troglodytes]
4	AGAGCCTTGATTGAAGA	21	23	47	11118		- Clone rhyp16c_b12.y1.abd, mRNA sequence
4	GCCAGAAGGTGGCTGAT	11	7	27	12809		B2M Beta 2-microglobulin
4	GACAACAGAAAATAAAA	2	0	5	12858		- Transcribed locus
4	GACTCTTGAGATCACAT	6	6	26	13780		- SLA-8
4	TGCCAAGAAAATAAAAA	3	2	10	13832		- Transcribed locus
4	TTTTTTTCCTCAAAAAC	13	10	23	14343		TCTP Translationally controlled tumor protein
4	TAGGTTGTCTAAAAATA	137	101	369	14343		TCTP Translationally controlled tumor protein
4	GGCCTGCATTCAAGGGT	6	3	12	15605		- Transcribed locus, strongly similar to XP_541741.1 PREDICTED: similar to H1 histone family, member X [Canis familiaris]
4	TGCTGTGGGACAAGTGT	9	6	19	15701		- Clone rche24_e4.y1.abd, mRNA sequence
4	TTCCCTGTGTACATTTA	2	0	5	16710		- Transcribed locus
4	TCTTGTAAAGTCATAAG	8	8	34	16989		- Transcribed locus
4	CCAGTGTCTGTTTTAAA	2	1	8	16989		- Transcribed locus
4	AAACAAAACAAATAAAA	13	7	20	17186		POLR2B DNA-directed RNA polymerase II polypeptide B
4	TGAAGGAGCCGTGTCCA	8	7	18	17253		- Clone rmed26c_l12.y1.abd, mRNA sequence
4	ACAATAAAATCTCCTAA	10	10	30	17272		- Transcribed locus, moderately similar to XP_527009.1 PREDICTED: similar to Ubiquinol-cytochrome C reductase complex ubiquinone-binding protein QP-C (Ubiquinol-cytochrome C reductase complex 9.5 kDa protein) (Complex III subunit
4	TGTTGTGGAACAGAGTT	4	1	14	19335		- Transcribed locus, moderately similar to NP_034997.1 myomesin 1; skelemin [Mus musculus]
4	CCCTATGTTTGTGCCTT	2	1	7	20118		- Transcribed locus
4	TTAGGGGTGAGTGGAGG	5	2	9	20525		- Transcribed locus
4	CTGGTACTTCTGGCAGA	26	16	52	20525		- Transcribed locus
4	AACATTTGCAAAAAAAA	23	27	78	21011		- Transcribed locus, strongly similar to NP_001003187.1 type I procollagen pro-alpha 2 chain [Canis familiaris]
4	TTTGGTTTTCCAAAAGA	81	100	196	21011		- Transcribed locus, strongly similar to NP_001003187.1 type I procollagen pro-alpha 2 chain [Canis familiaris]
4	CAGTGTATTTTGTAGTA	8	7	16	21431		- Clone Clu_131900.scr.msk.p1.Contig1, mRNA sequence
4	CTGAATAATAATCTGTA	3	2	10	21577		- Transcribed locus
4	GACACTGGATTTGTTTC	6	9	19	21985		- Transcribed locus, moderately similar to NP_006732.2 protein phosphatase 1, regulatory (inhibitor) subunit 1A; protein phosphatase inhibitor-1 [Homo sapiens]
4	TCACTGAAAAGTAGAAA	4	1	8	22487		- Transcribed locus, moderately similar to NP_115787.1 esophageal cancer related gene 4 protein [Homo sapiens]
4	GAATAAACACATCTCTC	6	3	10	25312		- Transcribed locus, moderately similar to XP_541985.1 PREDICTED: similar to abhydrolase domain containing 9 [Canis familiaris]
4	CTGGAAACTCCAGAAGC	2	2	9	25389		- Transcribed locus, moderately similar to NP_002143.1 histidine-rich calcium-binding protein precursor; histidine-rich calcium-binding protein [Homo sapiens]
4	TATAGAACTTTCATTAA	26	25	45	26687		- Transcribed locus
4	CTGCTTATGCAAGAATT	3	0	7	27200		- Clone Clu_4490.scr.msk.p1.Contig1, mRNA sequence
4	TGGAAATGACCCAAAAA	94	57	247	28669		- Transcribed locus
4	TTGAATGTTGTCAGGCT	7	4	15	28795		- Transcribed locus
4	TCATTTGGCGCTGGAGG	11	11	22	29055		- Transcribed locus
4	GGCTTGGTTTCTACGAA	3	1	7	31581		- Clone rcut39_i19.y1.abd, mRNA sequence
4	GCCACCCTCCCCCGCGA	2	0	6	31628		- Transcribed locus, moderately similar to XP_547982.1 PREDICTED: similar to Delta-like protein precursor (DLK) (pG2) [Canis familiaris]
4	TTTAATGCAGGGCTTTT	2	0	6	34112		- Transcribed locus
4	TTCAAATAAACAGGAGA	2	2	9
4	TTCAATAGAGAAGAGGT	3	3	13
4	TGGAAATGAAAAAAAAA	2	3	11
4	TGAAGCCAATAAAGCTT	2	1	10
4	TTTGGTTTTCCAAAAAA	17	16	47
4	GCCGCTAGAACATTGCT	8	7	21
4	TGCCTGGCAAAATAAAA	3	6	13
4	TCTCTTCCCACTGTGCA	4	3	12
4	AATTGGAGGACAACCCG	63	70	95
4	CTTTATTCCAGCAATCA	17	21	49
4	CAGGAGCTTCAGTTGAT	12	10	47
4	TTAGTGTAATGAGGTCT	4	6	14
4	TGAAGGCCTCTCAAAAA	6	4	14
4	AGTGTAGTACGTCTTCA	6	4	14
4	CACGCTTTCTTCAAAGC	3	5	13
4	TGGAAATGACCCAAACC	38	44	88
4	CTAGAAAGCAAAGGAAA	27	36	64
4	CTGACAGTTCCTAAAGA	2	0	5
4	CTTCCTTCTCTGATTTT	2	0	5
4	TATGGGATAGGGATAAA	2	0	5
4	ATGACTAATAGCAAGCC	2	0	5
4	GAGGAGGTGGCATCTAT	2	0	6
4	AGGAAAAGTTTTTGCTA	2	0	6
4	TGGAAATGACCCAAACA	2	0	7
4	TGGGCAGCCTCCCCTCC	2	0	7
4	ACCAAAAACCAAAAGTA	2	1	8
4	TGATATGGCTTTGTACT	2	0	8
4	AAACTTGTCCAGTTAAA	5	3	11
4	AGTCCCCATCCACAAGG	7	13	41
4	TTTCAACCCAAAGTGTT	7	3	14
4	AACATTTGCACCAAAAA	3	8	18
4	AGCAAAAATTCACTTTG	6	2	21
4	TTCAGTTGGTCAAAGAT	22	15	69
4	ACCACTTACCGGAGCCC	35	52	69
4	AGCATCCCAAACAAACA	27	13	46
5	TGGTGGTTATGCACTTC	5	4	0	2104	1110018M03Rik	- Transcribed locus, strongly similar to NP_976249.1 similar to RIKEN cDNA 1110018M03 [Homo sapiens]
5	CCTATCCCTGGAGGACG	13	9	2	12241	ANXA2	ANXA2 Annexin A2
5	GCCGCCCGCTTCGAGGC	8	11	2	807	APOA1	APOA1 Similar to apolipoprotein A-I
5	AACGAGGAATTCCCAGT	27	18	13	807	APOA1	APOA1 Similar to apolipoprotein A-I
5	TGCCTGAAGCTGTGGTT	11	18	8	2514	C11orf31	- Transcribed locus, strongly similar to NP_734467.1 selenoprotein H [Homo sapiens]
5	GGGTATGTTCCTTGCTC	16	8	7	11051	CDK4	- Transcribed locus, strongly similar to XP_509173.1 PREDICTED: similar to Cell division protein kinase 4 (Cyclin-dependent kinase 4) (PSK-J3) [Pan troglodytes]
5	CACCCCTGAGGCTCACC	9	7	1	9914	CKB	- Transcribed locus, strongly similar to XP_537561.1 PREDICTED: similar to CREATINE KINASE, B CHAIN (B-CK) [Canis familiaris]
5	GAAGCAGGACCAGTAAG	63	76	36	716	COFILIN	COFILIN COFILIN protein
5	GAAGTTTGTCACTTAAC	45	62	39	10941	Cox6c	- Transcribed locus, strongly similar to NP_444301.1 cytochrome c oxidase, subunit VIc [Mus musculus]
5	ATCAGAACACGCTTTCC	8	5	1	5792	CTNNA1	CTNNA1 Alpha E-catenin
5	AACGAGGAATTCCCAGT	27	18	13	12277	CYP3A22	- CYP3A22 mRNA for cytochrome P450
5	GTAGCCATTTTTACATT	11	6	4	22034	EIF4A1	- Transcribed locus, strongly similar to XP_536623.1 PREDICTED: similar to eukaryotic translation initiation factor 4A, isoform 1 [Canis familiaris]
5	TTCAGGGCTTCTAAACA	10	6	3	9183	EIF5	- Transcribed locus, strongly similar to XP_537560.1 PREDICTED: similar to eukaryotic translation initiation factor 5 [Canis familiaris]
5	TCTGAATAAAGATGCCA	6	8	0	4203	ERBB3	- Transcribed locus, strongly similar to NP_058914.2 avian erythroblastosis oncogene B 3 [Rattus norvegicus]
5	CAGGCTCTGGGTTGTTC	24	20	1	27703	FBN2	- Transcribed locus, strongly similar to XP_538612.1 PREDICTED: similar to Fibrillin 2 precursor [Canis familiaris]
5	TGGACCAGTCTGAATGT	30	26	18	23242	FSTL1	- Transcribed locus, strongly similar to NP_009016.1 follistatin-like 1 precursor; follistatin-related protein [Homo sapiens]
5	CGCTGGGTTCTGCCCGC	29	36	10	12373	FTL	FTL Ferritin L subunit
5	TGCGCCCAGGGGTGGCC	8	6	1	14543	G2AN	G2AN Glucosidase II
5	GATGCGGCCAATTTTGA	26	41	18	15155	HBP15/L22	HBP15/L22 Heparin binding protein
5	CCAATTTACAACCCCCA	5	4	0	11100	HMG1	LOC445521 Non-histone protein HMG1
5	GGGAAGGGCGACCCCAA	19	11	3	226	HMGB2	HMGB2 Non-histone protein HMG2
5	GAAGTGGCTGTGAAATG	5	3	0	16088	HMGCR	LOC396803 3-hydroxy-3-methylglutaryl coenzyme A reductase/HMG-CoA reductase
5	TGCATCTGGTGTAGGAA	26	16	11	1717	HSPA5	HSPA5 Heat shock 70kDa protein 5
5	CGCTCTGGTGGGCTGCC	6	10	3	4973	ILKAP	- Transcribed locus, strongly similar to XP_543305.1 PREDICTED: similar to integrin-linked kinase-associated protein phosphatase 2C isoform 1 [Canis familiaris]
5	GCCACGCGGTTCTTCCT	30	18	7	15723	ISYNA1	- Transcribed locus, strongly similar to XP_533872.1 PREDICTED: similar to myo-inositol 1-phosphate synthase A1 [Canis familiaris]
5	GGGCAGCAAACTGAGCC	3	5	0	9270	KATNB1	- Transcribed locus, strongly similar to XP_523378.1 PREDICTED: hypothetical protein XP_523378 [Pan troglodytes]
5	GTGACTCCCACAGCCAC	12	7	2	16606	KDELR1	- Transcribed locus, strongly similar to XP_541521.1 PREDICTED: similar to putative KDEL receptor [Canis familiaris]
5	CTTAGTTTAATGCTTTC	27	14	19	11123	LDHB	- Lactate dehydrogenase-B (LDH-B)
5	GCAGGACGGCCCTCTCC	7	11	2	3670	Lepre1	- Transcribed locus, strongly similar to NP_446119.1 leprecan 1 [Rattus norvegicus]
5	GTTGTGATGAACGCAGT	12	8	4	5008	LOC506099	- Transcribed locus, strongly similar to XP_532174.1 PREDICTED: similar to glutathione S-transferase A4 [Canis familiaris]
5	CAGAAGGCAGTTGCTGG	13	7	2	6562	MARCKSL1	- Transcribed locus, strongly similar to NP_034937.1 MARCKS-like protein [Mus musculus]
5	TAGCTCAGCAATTCCTG	5	5	0	19914	MEST	LOC414907 Mesoderm-specific transcript
5	AACGCGGCCAATGTGGG	9	14	2	551	MIF	MIF Macrophage migration inhibitory factor
5	TAGAGTGCTGTGCTTTG	14	17	7	8883	NDFIP1	- Transcribed locus, strongly similar to XP_128893.3 Nedd4 family interacting protein 1 [Mus musculus]
5	AGGTTGCGGGTTCGATC	22	39	14	1681	NDUFS7	- Transcribed locus, strongly similar to XP_533960.1 PREDICTED: similar to NADH2 dehydrogenase (ubiquinone) (EC 1.6.5.3) chain PSST - bovine [Canis familiaris]
5	GCTCAGTGACCTCCAGG	19	14	6	20598	P4HB	- Transcribed locus, strongly similar to NP_000909.2 prolyl 4-hydroxylase, beta subunit; v-erb-a avian erythroblastic leukemia viral oncogene homolog 2-like; disulfide isomerase; protein disulfide isomerase/oxidoreductase; thyroid
5	CAAGGAGTTACTTCTCT	51	89	46	7266	POSTN	- Transcribed locus, strongly similar to NP_006466.1 periostin, osteoblast specific factor; osteoblast specific factor 2 (fasciclin I-like) [Homo sapiens]
5	GAGCGCTTTGGGTCCAG	51	57	26	8046	PPIA	PPIA Peptidyl-prolyl cis-trans isomerase A
5	GCAGTCCACTGCCCACC	12	20	5	16210	PTB	PTB Polypyrimidine tract-binding protein
5	AAATTGTTTCACTTTGG	23	14	1	12975	PTF-BETA	PTF-BETA Pleiotrophic factor beta
5	GCTCTGCTCTTGCCAAA	12	20	9	20965	RABAC1	- PRA1 family protein 2
5	TAGTGGCAAGCAACCTT	4	5	0	17331	RBM30	- Transcribed locus, strongly similar to NP_002887.1 RNA binding motif protein 4 [Homo sapiens]
5	GCAGTGCCAGGCTACAA	19	15	8	4977	RFC2	- Transcribed locus, strongly similar to NP_852136.1 replication factor C 2 (40kD) isoform 1; replication factor C 40 kDa subunit; replication factor C (activator 1) 2 (40kD) [Homo sapiens]
5	ACATCATAGATGACATC	19	34	31	939	RPL12	RPL12 60S ribosomal protein L12
5	GAGCACATCCACAAGCT	52	64	41	11270	RPL19	RPL19 Ribosomal protein L19
5	GTGATGGCCACAGTCAA	55	70	32	806	RPL23	RPL23 60S ribosomal protein L23
5	AAGAAGATAGAAGACAA	29	24	18	1009	RPL23A	- Transcribed locus, strongly similar to XP_534004.1 PREDICTED: similar to Rpl23a protein [Canis familiaris]
5	GCCGCCATCCGCAGAGC	107	104	69	1500	RPL28	- Transcribed locus, strongly similar to XP_533581.1 PREDICTED: similar to ribosomal protein L28 [Canis familiaris]
5	AAACTTGAAAAAAAAAA	54	37	44	3284	RPL32	RPL32 60S ribosomal protein L32
5	GCGACGAGGCGCGGAGA	12	10	3	31595	RPL38	- Transcribed locus, strongly similar to XP_511659.1 PREDICTED: similar to ribosomal protein L38 [Pan troglodytes]
5	GCAAAAAACCCTTCAGT	57	31	33	1062	RPL6	- Transcribed locus, strongly similar to NP_000961.2 ribosomal protein L6; 60S ribosomal protein L6; tax-responsive enhancer element-binding protein 107; DNA-binding protein TAXREB107; neoplasm-related protein C140 [Homo sapiens]
5	AACCCTGTGGAGCATCC	27	23	14	15700	RPL8	- Transcribed locus, strongly similar to NP_000964.1 ribosomal protein L8; 60S ribosomal protein L8 [Homo sapiens]
5	TTGAACATCTCCCCCTT	49	26	35	31582	RPLP0	- Transcribed locus, strongly similar to NP_000993.1 ribosomal protein P0; 60S acidic ribosomal protein P0; acidic ribosomal phosphoprotein P0 [Homo sapiens]
5	GGCTTCGGCTTGTTTGA	199	254	173	791	RPLP2	- Transcribed locus, strongly similar to NP_000995.1 ribosomal protein P2; 60S acidic ribosomal protein P2; acidic ribosomal phosphoprotein P2 [Homo sapiens]
5	TCCGTGCACCTCTCCCC	83	59	60	8763	RPS11	- Transcribed locus, strongly similar to XP_533619.1 PREDICTED: similar to ribosomal protein S11 [Canis familiaris]
5	ATGGCCTAGCACGTGGA	24	22	13	13774	RPS12	RPS12 40S ribosomal protein S12
5	GCCGGCCTGGTATCGGG	200	251	76	12962	RPS15	RPS15 Rig-analog DNA-binding protein
5	CCTTCCAAGGGTCCTCT	36	52	28	16651	RPS16	RPS16 40S ribosomal protein S16
5	TGGTGTTGAGGAAAGCA	44	26	21	11132	'RPS18	RPS18 Ribosomal protein
5	CCGGTGCAGAAGCAGAC	64	53	41	12073	RPS2	- Transcribed locus, strongly similar to XP_488151.1 PREDICTED: similar to 40S ribosomal protein S2 [Mus musculus]
5	GCCTTTAAGGACACCGG	68	70	48	20036	RPS20	RPS20 40S ribosomal protein S20
5	CTGTTGGTGACATTCCT	48	38	29	784	RPS23	LOC396638 Ribosomal protein S23
5	CCCCAGCCAGTACCCAC	90	128	111	4042	RPS3	- Transcribed locus, strongly similar to NP_000996.2 ribosomal protein S3; 40S ribosomal protein S3; IMR-90 ribosomal protein S3 [Homo sapiens]
5	GCCGAGTCCGCCTGCTA	58	66	15	15665	RPS6	- Transcribed locus, strongly similar to XP_532987.1 PREDICTED: hypothetical protein XP_532987 [Canis familiaris]
5	CAGGCCACGCCTGCTGG	87	105	27	2115	S100A11	S100A11 S100C protein
5	TTCATTATAATCTCAAA	12	23	15	21860	SAP18	- Transcribed locus, strongly similar to XP_534536.1 PREDICTED: similar to sin3 associated polypeptide p18 [Canis familiaris]
5	CAGCCGTTGCTGTGGAC	5	6	0	18186	SLC26A6	- Transcribed locus, strongly similar to NP_775897.1 solute carrier family 26, member 11 [Homo sapiens]
5	GCCTGATTTTTTTGTTT	5	6	0	19512	SLC39A7	- Transcribed locus, strongly similar to XP_518395.1 PREDICTED: similar to Zinc transporter SLC39A7 (Solute carrier family 39 member 7) (Histidine-rich membrane protein Ke4) [Pan troglodytes]
5	GGCTGGCGGTGGCCTGG	14	17	5	11913	SM22A	SM22A Smooth muscle protein 22-alpha
5	AGCCAAGGGGATGGGCA	6	8	1	18468	SNX17	- Transcribed locus, strongly similar to XP_540126.1 PREDICTED: hypothetical protein XP_540126 [Canis familiaris]
5	TCACTCTGATCTTTTGT	13	8	4	101	SPP1	SPP1 Secreted phosphoprotein-I
5	TTTGTGAAAAGAGTATG	24	17	10	7701	STMN1	LOC494463 Stathmin-1
5	TGTGTGACCTGAGTGGT	12	10	3	14506	TOPOII	TOPOII Topoisomersae II
5	GCCCCTGCGCAAGGATG	4	5	0	5796	TRAF3IP3	- Transcribed locus, strongly similar to XP_537137.1 PREDICTED: similar to TRAF3-interacting JNK-activating modulator [Canis familiaris]
5	GCCAATAAAGTTCCTCC	10	6	1	2745	TTMM50	- Transcribed locus, strongly similar to XP_533672.1 PREDICTED: similar to translocase of inner mitochondrial membrane 50 homolog [Canis familiaris]
5	GTCTGTGGTCTCCGCTA	17	18	1	10115	TUBB2A	- Transcribed locus, strongly similar to XP_535868.1 PREDICTED: similar to tubulin, beta 2 [Canis familiaris]
5	ATGATGCCTGAGGCTGG	8	11	2	24415	TUBB6	- Transcribed locus, strongly similar to NP_006077.1 tubulin, beta, 4 [Homo sapiens]
5	GCCCTGGGGCCTCAATA	111	158	96	638	'UBA52	UBA52 Ubiquitin/ribosomal fusion protein
5	TTAATAAAAACTTAGAG	16	20	10	2072	UBL5	- Transcribed locus, strongly similar to XP_512356.1 PREDICTED: similar to ubiquitin-like 5 [Pan troglodytes]
5	CCCACGCCCCTTGCCGA	16	12	0	2073	UCHL1	UCHL1 Ubiquitin carboxyl-terminal hydrolase L1
5	TGGGGTCTGGCAGCCAA	5	3	0	27188	UNC119	- Transcribed locus, strongly similar to XP_548289.1 PREDICTED: similar to Unc-119 protein homolog (Retinal protein 4) (HRG4) [Canis familiaris]
5	GGAGAGGGTGTCCAGTT	27	39	10	2456	YWHAQ	- Transcribed locus, strongly similar to NP_006817.1 tyrosine 3/tryptophan 5 -monooxygenase activation protein, theta polypeptide; 14-3-3 protein tau [Homo sapiens]
5	CAAAGACAATTCTGTGT	8	10	3	1030	ZNF706	- Transcribed locus, strongly similar to XP_530229.1 PREDICTED: hypothetical protein XP_530229 [Pan troglodytes]
5	GCCCGTGCCAACGCCCG	104	166	48	769		- Transcribed locus
5	TGTGCTAAATGTGTCCG	70	43	49	803		- Clone rfty518b_p9.y1.abd, mRNA sequence
5	AAAACGGTAGCTGGTGG	52	88	55	993		- Transcribed locus, moderately similar to XP_228314.1 PREDICTED: similar to 60S ribosomal protein L37a [Rattus norvegicus]
5	GAGCGGGACGGCTCCAG	15	19	6	1420		- Clone Clu_52981.scr.msk.p1.Contig1, mRNA sequence
5	TAACCTCATCCTGGCCT	10	6	1	1622		- Transcribed locus
5	AGTAAAGCTAGAAAATA	18	12	7	1716		- Transcribed locus
5	GACTTGGAAGCAGTAGG	30	45	23	2257		- Transcribed locus, strongly similar to XP_511889.1 PREDICTED: similar to Nm23 protein [Pan troglodytes]
5	CTGGTGGAGGTGGCAGC	16	26	8	2919		- Transcribed locus, strongly similar to XP_531624.1 PREDICTED: similar to CD63 antigen [Canis familiaris]
5	GGGGCAGGGGCTGAGTT	21	32	9	2975		- Transcribed locus, strongly similar to XP_516496.1 PREDICTED: poly(rC) binding protein 4 [Pan troglodytes]
5	GCAAAACCAGCTGGTGG	9	15	2	3259		- Clone Clu_1015.scr.msk.p1.Contig3, mRNA sequence
5	TAGTGTTTAGGATGTCC	42	27	33	3311		- Transcribed locus, strongly similar to NP_058089.2 RNA binding motif protein 3 [Mus musculus]
5	CGAACCCGGCTGAGTCA	14	20	6	3820		- Transcribed locus, moderately similar to XP_414724.1 PREDICTED: similar to Eferin [Gallus gallus]
5	ACCGGATCATTTTAGTG	5	3	0	4047		- Clone Clu_8502.scr.msk.p1.Contig3, mRNA sequence
5	CAAGTTCTTTTCCTTCC	8	5	2	4122		- Transcribed locus, weakly similar to XP_539304.1 PREDICTED: similar to Ameloblastin precursor [Canis familiaris]
5	TTGGTGAAGGAGGAAGC	83	75	47	4122		- Transcribed locus, weakly similar to XP_539304.1 PREDICTED: similar to Ameloblastin precursor [Canis familiaris]
5	CGCTGGTTCCAGCAGAA	121	208	98	4365		RPL11 60S ribosomal protein L11
5	AGGTTGCGGGTTCGATC	22	39	14	4367		- Transcribed locus
5	GCCCACATCCGCTGAGG	5	4	0	5735		- Transcribed locus
5	GAAACAGATCCTAAACC	6	7	0	6678		- Clone Clu_3604.scr.msk.p1.Contig1, mRNA sequence
5	GTTCGTGCCAAATTCCG	51	82	29	6701		- Clone ramn3511b_h9.y1.abd, mRNA sequence
5	TGCCGTGGGTGCGGCCC	7	5	1	6718		- Transcribed locus, moderately similar to XP_523936.1 PREDICTED: similar to Ribosomal protein L24-like [Pan troglodytes]
5	AGGTTGCGGGTTCGATC	22	39	14	6806		- Transcribed locus
5	CAGGAGTGGTGGCCGGG	5	8	0	7040		- Transcribed locus
5	TATCCAAACCCACAACA	11	6	4	7106		- Clone Clu_1053.scr.msk.p1.Contig1, mRNA sequence
5	ACTTCAACCCGGATGTG	29	50	30	7157		- Clone reep18c_d4.y1.abd, mRNA sequence
5	CCTTCTGTCTAGAACTT	68	61	44	7336		- Clone Clu_211156.scr.msk.p1.Contig1, mRNA sequence
5	CAATAAACCTTGTCTTC	259	255	175	7724		- Transcribed locus, strongly similar to NP_002461.1 myosin, heavy polypeptide 3, skeletal muscle, embryonic [Homo sapiens]
5	TACAGAATATGATCAAG	41	37	28	9017		- Clone rcmu36_b4.y1.abd, mRNA sequence
5	GGCTTCGGCTTGTTTGA	199	254	173	9562		- Transcribed locus, moderately similar to NP_000995.1 ribosomal protein P2; 60S acidic ribosomal protein P2; acidic ribosomal phosphoprotein P2 [Homo sapiens]
5	AACTAAAAAAAAAAAAA	34	21	17	10287		- Transcribed locus
5	AGTCGCACCAACCGGCC	28	15	14	10553		- Clone rmed27c_g16.y1.abd, mRNA sequence
5	ACCAGAGGCTGTCAGGT	12	9	4	11032		- Clone rebs13c_d7.y1.abd, mRNA sequence
5	GACGTGTGGGCGCGACT	8	13	2	11199		- Clone Clu_23151.scr.msk.p1.Contig2, mRNA sequence
5	GGGGTGAAAGGTGGTAG	31	43	13	11775		- Transcribed locus
5	CTGGCTGCCCAGGACGT	56	69	40	11961		- Transcribed locus, moderately similar to NP_054865.2 WBSCR5 protein isoform 1; HSPC046 protein; Williams-Beuren syndrome chromosome region 15; linker for activation of B cells; non-T cell activation linker [Homo sapiens]
5	CTTGTGAACTGCACAAC	14	17	3	12457		- Clone rese11c_h7.y1.abd, mRNA sequence
5	ATGCTGGTGCTTGACCA	9	7	1	12457		- Clone rese11c_h7.y1.abd, mRNA sequence
5	AAGAAGCAAGACGAAAA	68	53	40	12809		B2M Beta 2-microglobulin
5	GAACGGGCCCGCTTGTC	4	6	0	13609		- Transcribed locus, moderately similar to NP_055288.1 putative dimethyladenosine transferase [Homo sapiens]
5	GAAGTGTACGTTATTTC	35	53	29	13780		- SLA-8
5	AACTAACAAAAAAAAAA	38	24	23	13780		- SLA-8
5	AACTAAAAAAAAAAAAA	34	21	17	13780		- SLA-8
5	TGGTGTTGAGGAAAGCA	44	26	21	13966		- Transcribed locus
5	CCCTCCCCGCCTTCCGG	24	33	16	15605		- Transcribed locus, strongly similar to XP_541741.1 PREDICTED: similar to H1 histone family, member X [Canis familiaris]
5	CTAACTAGTTACGCGAC	40	23	14	15605		- Transcribed locus, strongly similar to XP_541741.1 PREDICTED: similar to H1 histone family, member X [Canis familiaris]
5	GTTTGCAAAGGCATTCT	5	6	0	15727		- Clone Clu_25383.scr.msk.p1.Contig1, mRNA sequence
5	CACAAACAGTAGTTTTG	117	82	96	16803		- Clone rcad03b_o1.y1.abd, mRNA sequence
5	TTTTTACTGACCATTCG	9	5	1	16824		- Transcribed locus
5	GTGCTACAGGCCCTGCC	7	6	1	16847		- Transcribed locus
5	TAACTGCCTCAAGGACC	3	5	0	16991		- Transcribed locus, strongly similar to NP_038571.1 estradiol 17 beta-dehydrogenase 8; 17-beta-hydroxysteroid dehydrogenase 8; 17-beta-HSD 8; Ke6 protein; Estrogen 17-oxidoreductase [Mus musculus]
5	GATTCCTAGTCTGAGCA	268	259	209	17024		- Transcribed locus, strongly similar to XP_370668.2 PREDICTED: similar to ribosomal protein L13a; 60S ribosomal protein L13a; 23 kD highly basic protein [Homo sapiens]
5	CTCGGGCTGGCCCGTGG	4	5	0	17160		- Transcribed locus
5	GGCGAAATCAACAGCTT	56	45	27	17230		- Transcribed locus, moderately similar to XP_515579.1 PREDICTED: hypothetical protein XP_515579 [Pan troglodytes]
5	TATTCCTTTTCTTGTAC	3	5	0	17253		- Clone rmed26c_l12.y1.abd, mRNA sequence
5	CAAAGACAATTCTGTGT	8	10	3	18174		- Transcribed locus
5	GTCAAAGTAATGCTTGG	5	3	0	18308		- Transcribed locus, strongly similar to XP_370728.2 PREDICTED: similar to heterogeneous nuclear ribonucleoprotein A3 [Homo sapiens]
5	GAATTACGGGAATGTCT	8	8	1	19576		- Clone Clu_51220.scr.msk.p1.Contig1, mRNA sequence
5	AGGGGCCCAATAAACTA	72	53	58	19910		- Clone rill301b_d24.y1.abd, mRNA sequence
5	AGTTCTCCCTGCCACAT	62	41	44	20206		- Clone reru24c_l2.y1.abd, mRNA sequence
5	CCCAGCCACTTCAGCAG	51	79	34	20465		- Clone rnco1920b_f15.y1.abd, mRNA sequence
5	CAGCTCCCACCTCTACC	5	3	0	21252		- Transcribed locus
5	AGGTTGCGGGTTCGATC	22	39	14	22300		- Transcribed locus
5	AGGTTGCGGGTTCGGTC	54	65	35	23525		- Transcribed locus
5	AGGTTGCGGGTTCGGTC	54	65	35	23946		- Transcribed locus
5	GCGGCCAGGCCATCTAT	9	8	2	24112		- Transcribed locus
5	GTTGTGATGAACGCAGT	12	8	4	27884		- Transcribed locus
5	GTTCGTGCCAAATTCCG	51	82	29	28136		- Transcribed locus
5	AGGTTGCGGGTTCGATC	22	39	14	28285		- Transcribed locus
5	AGGGGCCCAATAAACTA	72	53	58	31009		- Transcribed locus
5	AGGTTGCGGGTTCGATC	22	39	14	31242		- Transcribed locus
5	GGAGCGGCCCAAGAAAT	13	7	5	31321		- Transcribed locus
5	TCTAAGTACGCACGGCC	7	10	3	31581		- Clone rcut39_i19.y1.abd, mRNA sequence
5	AGGTTGCGGGTTCGATC	22	39	14	36851		- Clone Clu_85150.scr.msk.p1.Contig2, mRNA sequence
5	GCCCTGGGGCCTCAATA	111	158	96	37210		- Transcribed locus
5	CCTTCCAAGGGTCCTCT	36	52	28	37527		- Transcribed locus
5	AGGTTGCGGGTTCGATC	22	39	14	37658		- Transcribed locus
5	AGGTTGCGGGTTCGATC	22	39	14	38434		- Transcribed locus
5	AGGTTGCGGGTTCGATC	22	39	14	39266		- Transcribed locus
5	AGGTTGCGGGTTCGATC	22	39	14	39384		- Transcribed locus
5	CACTTCCTTCCCTTCCC	5	3	0
5	AGGAGGCTCTCTGGGGA	5	3	0
5	CAGTCCTGGAACTGATG	8	11	2
5	CCCAGAAATTCACCTCA	8	7	2
5	GGAATAACGCCGCCGCA	6	4	0
5	CTCCCTTCCCCTTCCCA	9	14	5
5	GCCGTTCTTAGTTGGTG	15	21	3
5	CTGAAGCTATCAAGGCT	30	38	22
5	GAATAAACCTTGTCTTC	26	35	17
5	ATTAAGAGGGACGGCCG	19	14	6
5	ATGGAGAATAATGTGAG	22	12	12
6	GTGCAAGATGGCAGCTG	0	5	0	24307	3110040N11Rik	- Transcribed locus, strongly similar to NP_653198.1 hypothetical protein MGC29937 [Homo sapiens]
6	GCAGCATCAGCCCCTGG	0	6	1	28755	ABCF3	- Transcribed locus, strongly similar to XP_516910.1 PREDICTED: similar to ABCF3 protein [Pan troglodytes]
6	GGATTCCAGTTATTACG	0	5	0	13990	ARP3	ARP3 Actin-related protein 3
6	GAAGCAGCTAAACCAAG	0	5	1	20406	CDC25B	- Transcribed locus, strongly similar to NP_068659.1 cell division cycle 25B isoform 3 [Homo sapiens]
6	GGATGGCCGCCGCCACT	0	9	0	3326	CITED1	- Transcribed locus, strongly similar to XP_521132.1 PREDICTED: similar to Cbp/p300-interacting transactivator 1 (Melanocyte-specific protein 1) [Pan troglodytes]
6	CCAGGTGACTTGGGGAC	0	6	1	16327	COL5A3	COL5A3 Collagen type V alpha 3
6	TATTTTCACAACCAAGG	0	8	1	10245	DCN	DCN Decorin
6	GGGCAAGCCAGGGCCCA	0	7	1	7591	ESRRA	- Transcribed locus, strongly similar to XP_522050.1 PREDICTED: similar to estrogen receptor-related protein [Pan troglodytes]
6	CGAAGGAAGCCGCTGGA	0	6	1	9245	GALM	GALM Galactose mutarotase
6	GCCTGGGGAGAAGGCCC	0	5	0	17289	KLF10	- Transcribed locus, strongly similar to NP_005646.1 TGFB inducible early growth response [Homo sapiens]
6	GCGGGGAGGCCCACGAG	0	12	0	8775	LAP3	- Transcribed locus, strongly similar to XP_517119.1 PREDICTED: leucine aminopeptidase [Pan troglodytes]
6	GGTGGGGGCTGGACGAA	0	6	0	6237	LOC93343	- Transcribed locus, strongly similar to XP_533879.1 PREDICTED: similar to hypothetical protein BC011840 [Canis familiaris]
6	GCCAGAGACCACAGGCC	0	5	0	2466	LRP10	- Transcribed locus, strongly similar to XP_537364.1 PREDICTED: similar to low density lipoprotein receptor-related protein 10 [Canis familiaris]
6	GTCTTCCTGACTGTGCC	0	8	1	18191	MRPL20	- Transcribed locus, strongly similar to XP_536709.1 PREDICTED: similar to mitochondrial ribosomal protein L20 [Canis familiaris]
6	GCTGTGAACAACTGCGG	0	10	1	3750	MTCH1	- Transcribed locus, strongly similar to NP_063933.1 mitochondrial carrier homolog 1; mitochondrial carrier homolog 1 isoform b [Mus musculus]
6	GTGCTGGACCTGAGGGC	0	11	1	830	PSME2	PSME2 Proteasome activator 28 beta subunit
6	ACCAGCAAGGCCAGCTC	0	6	1	20969	RBX1	- Transcribed locus, strongly similar to XP_531722.1 PREDICTED: similar to RBX1 protein [Canis familiaris]
6	ACCCAGAGACGTGCCTG	0	6	1	28961	SLC4A3	- Transcribed locus, strongly similar to XP_545662.1 PREDICTED: similar to anion exchanger 3 cardiac isoform [Canis familiaris]
6	CTGCGTGCCCTGCTGGG	0	10	2	2609	TNNI1	TNNI1 Troponin I
6	TTAAGGTACAACTGTGC	0	6	1	8761	WSB2	- Transcribed locus, strongly similar to XP_534697.1 PREDICTED: similar to WD repeat and SOCS box containing protein 2 (WSB-2) (CS box-containing WD protein) [Canis familiaris]
6	CGGCGAGATCAGCCCCT	0	14	0	846		- Transcribed locus, strongly similar to XP_357002.1 RIKEN cDNA 2410072D24 [Mus musculus]
6	GCAGGTGGTTTGCTGGT	0	7	1	1011		- Transcribed locus
6	CACGCTCCCGGGAAGGG	0	10	2	1172		- Clone rnbm14b_e9.y1.abd, mRNA sequence
6	CGGAAGCAGTCGGAGGG	0	13	2	1178		- Clone Clu_29880.scr.msk.p1.Contig4, mRNA sequence
6	GGGCTGAACTCAGCTGA	0	6	0	1544		MYH7 Beta-myosin heavy chain
6	CAGCGCTTTGGGCCCCC	0	6	1	1556		- Transcribed locus, moderately similar to NP_006005.2 ESO3 protein [Homo sapiens]
6	TCGCCCAGGCGGGAAAG	0	5	0	2268		- Transcribed locus, weakly similar to XP_422340.1 PREDICTED: similar to ecotropic viral integration site 5 [Gallus gallus]
6	ATGTGGCCTCCGCCCCC	0	6	0	3108		- Transcribed locus, moderately similar to NP_055145.2 protein phosphatase 1, regulatory subunit 15A; growth arrest and DNA-damage-inducible 34 [Homo sapiens]
6	GACACGGGGCCCTGGGC	0	6	0	4286		- Transcribed locus
6	TGCTATGTTTATTCTGA	0	6	0	7473		- Transcribed locus
6	GCAGCCTTAGTTCTGGG	0	5	0	10623		- Transcribed locus
6	CAGTCTGACCGCTTCCT	0	5	0	12273		- Clone Clu_30933.scr.msk.p1.Contig9, mRNA sequence
6	CTGGACCCTGGGGTGGC	0	5	0	17183		- Transcribed locus, strongly similar to NP_001678.1 ATP synthase, H+ transporting, mitochondrial F1 complex, delta subunit precursor; mitochondrial ATP synthase, delta subunit [Homo sapiens]
6	ACTGTCCTTCCAGTCTA	0	5	1	17270		- Transcribed locus, moderately similar to XP_530289.1 PREDICTED: hypothetical protein XP_530289 [Pan troglodytes]
6	ATGCGGCCGCCCTTTGG	0	6	0	18204		- Transcribed locus, weakly similar to NP_055914.2 calmodulin binding transcription activator 2 [Homo sapiens]
6	TGGGCAGCCTTCCCCCC	1	430	2	20141		HUMMLC2B Myosin regulatory light chain 2
6	GGCGTCATCGTCCACGT	0	6	0	21216		- Clone Clu_34889.scr.msk.p1.Contig1, mRNA sequence
6	GGCCCATAGCCCTCCCT	0	140	13	26279		- Transcribed locus, strongly similar to NP_002467.1 atrial/embryonic alkali myosin light chain; myosin, atrial/fetal muscle, light chain [Homo sapiens]
6	CAGCGCTTTGGGCCCCC	0	6	1	28334		- Transcribed locus, moderately similar to NP_006005.2 ESO3 protein [Homo sapiens]
6	CGGCTGGAACAGGAGCC	0	5	0	28480		- Transcribed locus, strongly similar to XP_540278.1 PREDICTED: similar to Protein inhibitor of activated STAT protein 3 [Canis familiaris]
6	GGGGGCCGAGGGTGGGG	0	14	2	28510		- Transcribed locus, strongly similar to NP_054734.2 dexamethasone-induced protein [Homo sapiens]
6	TAAATAATGGACCAGCC	0	5	0	30730		- Clone Clu_21888.scr.msk.p1.Contig1, mRNA sequence
6	ATTTCATTTTAAAAACC	0	5	1	31668		- Clone Clu_4485.scr.msk.p1.Contig1, mRNA sequence
6	TTGGTGAAGGAGGAAAC	0	9	0	38255		- Transcribed locus, weakly similar to NP_997150.1 RIKEN cDNA 4930488E11 gene [Mus musculus]
6	AAAATAAGTGACCGTTT	0	5	0
6	GACGGGCTACATCGATG	0	5	0
6	TATACATATGTAACAAA	0	6	0
6	GGGCTGCTTTGTCACAG	0	5	1
6	GCAGGGAGGAGGGGCCG	0	5	1
6	CAAATTGTAAAGTTTTA	0	5	1
6	ACCGCAGCCCCCAGGCA	0	6	1
6	TGCGCCCCCCCACCCCA	0	5	0
6	CTCCAGATCGCAGCCGC	0	5	0
6	TATACATATGTAACTAA	0	5	0
6	TGTTCTCATTGTTCAAC	0	5	0
6	TGTTCTCATTGTTCAAT	0	5	0
6	GAATACTATGCAGCCAT	0	6	0
6	CCCGTCCTGGTATCGGG	0	7	0
6	TGCTGCGGGTGCAGCCC	0	6	1
6	TGCCACGGGTGTGGCCC	0	6	1
6	GGCTGGACGCCGTCCCC	0	6	1
6	CCAATGAGCGTCTGCGG	0	7	1
6	GGCAAGCCCCAGCGCCC	0	8	1
6	TGCACAATGTGCAGGTT	0	6	0
6	TTTTTGCAGTGGCTGGT	0	6	0
6	GCGACGACCGGGGCGAC	0	7	0
6	TCAGTCACGCGGGTGGT	0	8	1
6	GCGGCCGCGGACCCTGC	0	9	1
6	TAGTGGAGAGTCAACAA	0	7	0
6	TATACCTATGTAACAAA	0	7	0
6	TGGGCAGCCTTCCCCTC	0	8	1
6	TGCCCCTTCTCGCCAGG	0	10	2
6	ACGACTTGAAATATAGT	0	11	1
6	GAGGCAGCAGCAGCGCT	0	11	1
6	TGGGCAGCCTTTCCCCC	0	11	0
6	TGGGCAGCCTTCCCCCT	0	13	0
6	GCCGTCCTGGTATCGGG	0	131	23
6	GGCCCATAGCCCTCCCC	0	96	1
7	GCAGAGTGGGCTTCCCC	6	55	23	14463	FHL1	FHL1C Four and a half LIM domains 1 protein, isoform C
7	CACGGTTGCCACAGTTA	2	6	0	5142	PDNP2	- Autotaxin
7	GCCCATCGGGGTGAAGT	4	12	3	11616	0610006I08Rik	- Transcribed locus, strongly similar to XP_495878.1 PREDICTED: hypothetical protein MGC3196 [Homo sapiens]
7	AAGATCAAGATTATTGC	22	47	36	1901	ACTC	- Transcribed locus, strongly similar to NP_005150.1 cardiac muscle alpha actin proprotein; smooth muscle actin [Homo sapiens]
7	CGGCGCCAGTGGGCCGG	3	12	3	1342	APOE	APOE Apolipoprotein E
7	ACCTGAAACCTCAGTGT	1	8	2	8984	ARHGEF2	- Transcribed locus, strongly similar to NP_004714.2 rho/rac guanine nucleotide exchange factor 2; proliferating cell nucleolar antigen p40 [Homo sapiens]
7	GCCTTGAATTGAGAGTC	2	12	2	11609	ASNS	- Transcribed locus, strongly similar to XP_532473.1 PREDICTED: similar to asparagine synthetase [Canis familiaris]
7	CAGCTTAGCGTGGTAAC	0	7	3	17625	C1orf57	- Transcribed locus, strongly similar to NP_115700.1 hypothetical protein MGC13186 [Homo sapiens]
7	GGCCCACGTGGGAAAGG	0	9	3	17314	C3orf10	- Transcribed locus, strongly similar to NP_060932.2 chromosome 3 open reading frame 10; uncharacterized hematopoietic stem/progenitor cells protein MDS027 [Homo sapiens]
7	GCACGCCAGGGCCAAGG	3	15	7	12368	COASY	PPAT/DPCK Bifunctional phosphopantetheine adenylyl transferase / dephospho CoA kinase
7	GCTTAAGGTTTGTGGCT	9	16	4	1049	COL12A1	- Transcribed locus, strongly similar to XP_539002.1 PREDICTED: similar to alpha 1 type XII collagen long isoform precursor [Canis familiaris]
7	AAGGGGCCTTTTGGCTG	4	8	1	25168	COL16A1	- Transcribed locus, strongly similar to NP_082542.2 procollagen, type XVI, alpha 1; [a]1 (XVI) collagen [Mus musculus]
7	GCTTGTCCTTTGGGATG	11	25	9	17300	COL5A2	- Collagen type V alpha 2 (COL5A2) mRNA, partial sequence
7	GAGCCAGAGGGCCCTTC	3	7	0	2256	COMMD9	- Transcribed locus, strongly similar to XP_508372.1 PREDICTED: similar to COMM domain containing 9 [Pan troglodytes]
7	AAGTTGCCGCGTTTCCT	0	7	3	6380	COPS8	- Transcribed locus, strongly similar to XP_534612.1 PREDICTED: similar to COP9 signalosome subunit 8 isoform 1 [Canis familiaris]
7	GTTCACACTCAGCTGCG	9	27	14	6208	CRIP2	- Transcribed locus, strongly similar to NP_001303.1 cysteine-rich protein 2; Cystein-rich intestinal protein [Homo sapiens]
7	AGGATGAGGACCTGGGC	4	13	8	878	DCTN2	- Transcribed locus, strongly similar to NP_006391.1 dynactin 2; dynactin complex 50 kD subunit; 50 kD dynein-associated polypeptide [Homo sapiens]
7	GCCCATTCCCGCCTGGG	1	18	8	24	DES	LOC396725 Muscle-specific intermediate filament desmin
7	AATGCTGGCAACTTAGT	1	5	0	4058	DNAJB6	- Transcribed locus, strongly similar to NP_490647.1 DnaJ (Hsp40) homolog, subfamily B, member 6 isoform a; heat shock protein J2 [Homo sapiens]
7	ACCGCGTTCGTGGAGAA	6	14	4	7032	ECHS1	- Transcribed locus, strongly similar to NP_511178.1 enoyl Coenzyme A hydratase, short chain, 1, mitochondrial [Rattus norvegicus]
7	GCGATTGTCGATCTGGG	5	15	4	6663	EEF1B2	- Transcribed locus, strongly similar to NP_001950.1 eukaryotic translation elongation factor 1 beta 2; eukaryotic translation elongation factor 1 beta 1 [Homo sapiens]
7	CTCAGCAAACTGCACCA	3	12	2	5071	EIF3S1	- Transcribed locus, strongly similar to XP_544657.1 PREDICTED: similar to hypothetical protein FLJ21439 [Canis familiaris]
7	CAGCCCAACCGCAGAGC	6	26	6	17179	EIF3S4	- Transcribed locus, strongly similar to NP_003746.1 eukaryotic translation initiation factor 3, subunit 4 delta, 44kDa; eukaryotic translation initiation factor 3, subunit 4 (delta, 44kD); eukaryotic translation initiation factor
7	AAGCCCCAGGAGCAGCT	3	7	1	15656	FBL	- Transcribed locus, strongly similar to NP_032017.2 fibrillarin [Mus musculus]
7	GCTGTGGCGGCCCCGCC	8	38	12	30697	FGFRL1	- Transcribed locus, strongly similar to NP_068742.1 fibroblast growth factor receptor-like 1 precursor [Homo sapiens]
7	TTGAAGTGGTTTTTTTG	0	5	2	4013	FLJ10154	- Transcribed locus, strongly similar to NP_060481.1 hypothetical protein FLJ10154 [Homo sapiens]
7	AGTGGTGGCTAACCTGC	15	48	19	11858	FMOD	FMOD Fibromodulin
7	CACTGCTTTGGTGACCG	2	6	0	12288	FTH1	FTH1 Ferritin heavy-chain
7	GCTCCAGGACTGGGCAG	1	8	2	24698	GCHFR	- Transcribed locus, strongly similar to NP_796131.1 GTP cyclohydrolase I feedback regulator [Mus musculus]
7	AATTTGCAGCCGACTTA	4	7	1	5355	H2AFY	- Transcribed locus, strongly similar to NP_036145.1 H2A histone family, member Y; MACROH2A1.2 [Mus musculus]
7	GAGCAGGAGCCTGCCCT	9	19	9	4125	HDAC5	- Transcribed locus, strongly similar to NP_005465.1 histone deacetylase 5 isoform 1; antigen NY-CO-9 [Homo sapiens]
7	GCAGTTGTAAAGTTGAG	18	56	33	16804	HSPA8	- Transcribed locus, strongly similar to XP_508830.1 PREDICTED: heat shock 70kDa protein 8 [Pan troglodytes]
7	TCGGGCCGCGAAGGTGG	7	18	5	5928	HSPC016	- Transcribed locus, strongly similar to NP_057017.1 hypothetical protein HSPC016 [Homo sapiens]
7	ACTTGGAGTTTGAGCTA	7	17	9	3547	HTRA1	- Transcribed locus, strongly similar to XP_508084.1 PREDICTED: similar to Serine protease HTRA1 precursor (L56) [Pan troglodytes]
7	GACCTGATCGCCGACCT	4	15	6	1797	IMP4	- Transcribed locus, strongly similar to NP_219484.1 U3 snoRNP protein 4 homolog [Homo sapiens]
7	GTCCACTTCAGCCACCA	14	29	16	6698	KARS	- Transcribed locus, strongly similar to XP_511115.1 PREDICTED: similar to lysyl-tRNA synthetase [Pan troglodytes]
7	AGGCGGCTGGGGCTGAG	5	10	1	18173	LOC51255	- Transcribed locus, strongly similar to XP_532978.1 PREDICTED: hypothetical protein XP_532978 [Canis familiaris]
7	CACGTAGGACTGGAGCC	0	8	3	6439	LOC55565	- Transcribed locus, strongly similar to XP_546846.1 PREDICTED: similar to 4930566A11Rik protein [Canis familiaris]
7	CTGTGCCTAGGCCTTGC	1	8	3	4878	MFSD3	- Transcribed locus, strongly similar to XP_539221.1 PREDICTED: similar to hypothetical protein BC011982 [Canis familiaris]
7	CTGGTGGTCAGGGCTCA	6	16	1	3048	MGC128199	- Transcribed locus, strongly similar to XP_512471.1 PREDICTED: similar to RIKEN cDNA 9130011J15 [Pan troglodytes]
7	AAGCCCAGGCTGCTGCC	2	14	3	16994	MR-1	- Transcribed locus, strongly similar to XP_516087.1 PREDICTED: similar to myofibrillogenesis regulator 1; trans-activated by hepatitis C virus core protein 2; likely ortholog of mouse brain protein 17 [Pan troglodytes]
7	AAGGGGCTGCAAGGGCC	1	10	2	4908	MRPS11	MRPS11 Mitochondrial ribosomal protein S11
7	GGTGGGGTGCTTTGGGG	2	7	0	1918	MRPS7	- Transcribed locus, strongly similar to XP_511674.1 PREDICTED: similar to AD023 protein [Pan troglodytes]
7	GACCTGGCCGGGAACAT	0	41	11	19186	MYL7	- Transcribed locus, strongly similar to NP_067046.1 myosin light chain 2a [Homo sapiens]
7	AAAGCAGACCGCAGCGC	2	5	0	19546	NM23A	- Transcribed locus, strongly similar to XP_511889.1 PREDICTED: similar to Nm23 protein [Pan troglodytes]
7	GCTGGCGACCGCCTTCC	1	21	3	16567	NME3	- Transcribed locus, strongly similar to NP_002504.2 nucleoside-diphosphate kinase 3; NM23-H3 [Homo sapiens]
7	GCAGCCTGAGCTGACCA	2	5	0	1388	NUDT2	NUDT2 Diadenosine tetraphosphatase
7	TCATCCGGCAGAATGCG	4	13	4	1006	PGM1	PGM1 Phosphoglucomutase 1
7	AGCAGGGCTCCCCGTGC	12	33	8	369	PHI-1	PHI-1 Ubiquitous PKC-potentiated PP1 inhibitor
7	CTTTTCCTGTTCTACCC	0	6	2	26215	POLE4	- Transcribed locus, strongly similar to XP_540212.1 PREDICTED: hypothetical protein XP_540212 [Canis familiaris]
7	GCCTCTCCTGGACACTG	5	13	3	7464	POLR2E	- Transcribed locus, strongly similar to NP_002686.2 DNA directed RNA polymerase II polypeptide E; DNA directed RNA polymerase II 23 kda polypeptide; polymerase (RNA) II (DNA directed) polypeptide E (25kD) [Homo sapiens]
7	CAGCCGACACGCAGCGG	14	28	9	27967	POLR2L	- Transcribed locus, strongly similar to XP_521707.1 PREDICTED: similar to Ab1-108 [Pan troglodytes]
7	GACAGGCTGCTGGGGCC	2	9	1	5300	POMGNT1	- Transcribed locus, strongly similar to NP_060209.1 O-linked mannose beta1,2-N-acetylglucosaminyltransferase [Homo sapiens]
7	GGTCAGTCGGTCCTGAG	15	34	7	6675	PORGSA1	PORGSA1 Alpha-stimulatory subunit of GTP-binding protein
7	GGGCTGAGCACTACTGG	3	20	1	23431	PRPF3	- Transcribed locus, strongly similar to NP_004689.1 PRP3 pre-mRNA processing factor 3 homolog; U4/U6-associated RNA splicing factor; retinitis pigmentosa 18 (autosomal dominant) [Homo sapiens]
7	CATCCTGCTGCTGCGGG	9	18	5	1642	PSMD2	- Transcribed locus, strongly similar to XP_535824.1 PREDICTED: hypothetical protein XP_535824 [Canis familiaris]
7	GCACCCTCAGACCAGAC	1	8	3	8706	RGS3	- Transcribed locus, strongly similar to XP_538806.1 PREDICTED: similar to regulator of G-protein signalling 3 isoform 6 [Canis familiaris]
7	GTGCCTGGCGCAGCGAT	5	15	7	6705	RPL10A	- Transcribed locus, strongly similar to NP_112327.1 ribosomal protein L10a [Rattus norvegicus]
7	CGCCGCCGGCTCAACAA	86	189	76	17228	RPL35	RPL35 60S ribosomal protein L35
7	CCGGTTGCTCGGAGTTG	29	51	9	20488	RPS9	- Transcribed locus, strongly similar to XP_533590.1 PREDICTED: similar to ribosomal protein S9-like [Canis familiaris]
7	GGGCCCAGGGGAGGCCT	5	35	14	16661	RTN2	- Transcribed locus, strongly similar to NP_996783.1 reticulon 2 isoform B; NSP-like protein 1; Neuroendocrine-specific protein-like 1 [Homo sapiens]
7	ATCCCTGCCTCCGAACC	1	5	0	3902	SEPT5	- Transcribed locus, strongly similar to NP_998779.1 septin 5; cell division control related protein 1; peanut-like 1 homolog (Drosophila) [Mus musculus]
7	CAGCAGAAGCAGAAAAA	16	34	13	2764	SERF1A	- Transcribed locus, strongly similar to XP_535454.1 PREDICTED: similar to small EDRK-rich factor 2 [Canis familiaris]
7	AAAACCAGTGAGGAAGA	6	16	8	24958	SFPQ	- Transcribed locus, strongly similar to NP_005057.1 splicing factor proline/glutamine rich (polypyrimidine tract binding protein associated); splicing factor proline/glutamine rich (polypyrimidine tract-binding protein-associated
7	GTGGACCCCAAGGACAT	1	9	2	19992	SIAHBP1	SIAHBP1 Fuse-binding protein-interacting repressor SIAHBP1
7	CCCCCACCCGGAATGCG	5	9	1	790	SNRPB	- Transcribed locus, strongly similar to NP_003088.1 small nuclear ribonucleoprotein polypeptide N; tissue-specific splicing protein; SM protein N [Homo sapiens]
7	GAGGACTTGACCCCTGC	4	15	2	12892	TAF10	TBPRF10 TBP-related factor 10
7	GGGCCTCGGCTGGCCCA	3	17	1	19557	TARBP2	- Transcribed locus, strongly similar to NP_599150.1 TAR RNA binding protein 2 isoform a; TAR RNA-binding protein 2; trans-activation responsive RNA-binding protein; TAR (HIV) RNA-binding protein 2 [Homo sapiens]
7	GCCGATCCTCGCGTGAG	1	10	1	15235	TBCA	- Transcribed locus, strongly similar to NP_033347.1 tubulin cofactor a; cofactor A; co-chaperonin associated with a- & b-tubulin [Mus musculus]
7	AAGCTGCCCACGCTCCC	2	7	1	13205	TBL3	- Transcribed locus, strongly similar to NP_006444.2 transducin beta-like 3; WD-repeat protein SAZD [Homo sapiens]
7	GCCCAGGTGCTGGACCA	1	11	5	4986	Tbpl1	- Transcribed locus, strongly similar to XP_527025.1 PREDICTED: similar to RIKEN cDNA 5133400G04 [Pan troglodytes]
7	CGTGGAGGCCGGCTTGG	1	26	5	1411	THBS4	- Transcribed locus, strongly similar to NP_003239.2 thrombospondin 4 precursor [Homo sapiens]
7	TGATCGCGACGCGCCAG	3	14	2	1675	TIMM13	- Transcribed locus, strongly similar to NP_036590.1 translocase of inner mitochondrial membrane 13; mitochondrial import inner membrane translocase subunit Tim13B; translocase of inner mitochondrial membrane 13 (yeast) homolog B [
7	AGGTCAGCCAGGCAGGC	1	12	2	15738	TMED3	- Transcribed locus, strongly similar to XP_510536.1 PREDICTED: similar to Membrane protein p24B precursor (UNQ5357/PRO1078) [Pan troglodytes]
7	AAGGGGGTGGAGTAAAC	10	32	8	3085	TNNC1	- Transcribed locus, strongly similar to NP_003271.1 troponin C, slow; Troponin-C1, slow; cardiac troponin C; troponin C1, slow [Homo sapiens]
7	GGAGAGGACCAGCTCCG	27	78	29	7535	TNNT1	TNNT1 Troponin T slow type isoform sTnT1
7	AGGGTGACACTGGGCCT	2	7	1	4072	UBXD1	- Transcribed locus, strongly similar to XP_542155.1 PREDICTED: similar to UBX domain containing 1 [Canis familiaris]
7	GAAATGCTGCCCGATCT	3	10	4	31101	UPF2	- Transcribed locus, strongly similar to NP_056357.1 UPF2 regulator of nonsense transcripts homolog; regulator of nonsense transcripts 2; yeast Upf2p homolog [Homo sapiens]
7	GACCCAGAGCACGTGGG	1	7	1	6659	UROD	- Transcribed locus, strongly similar to XP_532602.1 PREDICTED: similar to Uroporphyrinogen decarboxylase (URO-D) (UPD) [Canis familiaris]
7	GGTGGAAGCAGGGGTCA	1	14	5	854		- Clone Clu_30955.scr.msk.p1.Contig2, mRNA sequence
7	TTTGTGTTGTATATTTA	11	27	13	1049		- Transcribed locus, strongly similar to XP_539002.1 PREDICTED: similar to alpha 1 type XII collagen long isoform precursor [Canis familiaris]
7	CAGCGTGTCTGGTGCCC	8	25	14	1169		- Transcribed locus
7	GGCGCAGGCGTGGGGGC	7	96	15	1262		- Transcribed locus, moderately similar to XP_537566.1 PREDICTED: similar to 6.8K proteolipid protein, mitochondrial - bovine [Canis familiaris]
7	TGCTGCCTGCCTCTCAA	2	11	1	1379		- Transcribed locus, weakly similar to XP_543383.1 PREDICTED: similar to Rho-related GTP-binding protein RhoF (Rho-family GTPase Rif) (Rho in filopodia) [Canis familiaris]
7	TTTAAAGAATGGCTGTT	1	5	0	1413		- Clone Clu_20380.scr.msk.p1.Contig2, mRNA sequence
7	GGGAGCTGTGCCAACGG	2	9	3	1681		- Transcribed locus, strongly similar to XP_533960.1 PREDICTED: similar to NADH2 dehydrogenase (ubiquinone) (EC 1.6.5.3) chain PSST - bovine [Canis familiaris]
7	CTGACGCCCCCTCCGGG	2	5	0	1714		- Transcribed locus, strongly similar to XP_533198.1 PREDICTED: similar to CD151 antigen [Canis familiaris]
7	GCCCGGACCACCTTGGC	1	5	0	1879		- Transcribed locus
7	GACCGACCAGACCAGCA	2	6	0	1917		- Transcribed locus
7	GCGCAGGCTTGGTTGTT	1	47	8	1956		- Transcribed locus
7	CTGGGCCCGGCCCCCTG	8	15	4	2571		- Transcribed locus, strongly similar to XP_541616.1 PREDICTED: similar to PLD3 protein [Canis familiaris]
7	TCGCGTGCCTGAGGGCG	57	164	65	2609		TNNI1 Troponin I
7	GTGCCAGATAAGGGCCC	3	9	2	2618		- Transcribed locus
7	ACTGCTTGCCCTAAGCA	7	14	4	2649		- Clone Clu_29104.scr.msk.p1.Contig2, mRNA sequence
7	TACTTGGGGGCAGACAG	1	8	4	2803		- Clone Clu_30839.scr.msk.p1.Contig2, mRNA sequence
7	GTGGGGAGTACACTATG	1	7	2	3007		- Transcribed locus
7	GATAGTTGTGGCCACCT	15	34	11	3129		- Transcribed locus, moderately similar to XP_518599.1 PREDICTED: similar to thyroid receptor interactor [Pan troglodytes]
7	CAGTCCTGAGGCAGTCC	4	14	6	3953		- Transcribed locus
7	GCAAACAATCATTTTGC	3	9	1	4130		- Transcribed locus
7	TGCCACCGCCTGGCGTC	5	18	7	4590		- Clone Clu_3438.scr.msk.p1.Contig1, mRNA sequence
7	ACCGGCGGCCACATCGC	0	7	2	5704		- Transcribed locus, moderately similar to NP_003269.1 tetranectin (plasminogen binding protein); tetranectin (plasminogen-binding protein) [Homo sapiens]
7	ATTGGCTGGGCCTGCTG	1	9	3	5732		- Transcribed locus
7	GGCCTGAGAGTTGGGAG	3	25	9	5737		- Transcribed locus, moderately similar to XP_532125.1 PREDICTED: similar to p21/WAF1 [Canis familiaris]
7	TTGGGCGTGTCGCTCTT	4	13	4	6174		- Transcribed locus, strongly similar to XP_515351.1 PREDICTED: hypothetical protein XP_515351 [Pan troglodytes]
7	TGGCTCCTGCACCCTCC	6	41	12	6192		- Transcribed locus
7	TTTGGGCAGCTTTTTCG	1	7	1	6331		- Transcribed locus, moderately similar to XP_537651.1 PREDICTED: similar to LRRGT00183 [Canis familiaris]
7	GTGTTCCTGTGTCTGCA	0	8	2	6453		- Transcribed locus, strongly similar to NP_001179.1 BCL2-antagonist/killer 1; cell death inhibitor 1; apoptosis regulator BAK; Bcl-2 homologous antagonist/killer; BCL2-like 7 protein [Homo sapiens]
7	GCCAGGAGGGCCAAAGC	8	24	5	6494		- Transcribed locus, moderately similar to XP_533912.1 PREDICTED: similar to MBC3205 [Canis familiaris]
7	GACCTGGGACACCTCAG	2	9	0	6656		- Transcribed locus, strongly similar to XP_027658.3 PREDICTED: fibronectin type III domain containing 1 [Homo sapiens]
7	GGCAAGCCCCAGCGCCT	179	381	171	6705		- Transcribed locus, strongly similar to NP_112327.1 ribosomal protein L10a [Rattus norvegicus]
7	AAAATTCTTAAACTTGG	9	20	11	6723		- Clone rssp13_j8.y1.abd, mRNA sequence
7	CAGGGGTGAGGAGGCCA	13	37	13	7021		- Transcribed locus
7	GCCAAGGCGGCGAGCCA	4	10	3	7157		- Clone reep18c_d4.y1.abd, mRNA sequence
7	GCGAAGGAGATCGGTGC	1	10	4	7247		- Clone rcje01_d15.y1.abd, mRNA sequence
7	GCTGCGAGTTTGGAGTC	3	10	1	7547		- Clone Clu_23769.scr.msk.p1.Contig2, mRNA sequence
7	TGCGGGGGGTGGGGACC	3	10	0	7591		- Transcribed locus, strongly similar to XP_522050.1 PREDICTED: similar to estrogen receptor-related protein [Pan troglodytes]
7	GCAGCTCCGGCAGACTA	5	13	4	7637		- Transcribed locus, weakly similar to XP_194207.3 RIKEN cDNA 3732412D22 [Mus musculus]
7	TGCTGCGGGTGTGGCCC	3	20	2	8073		- Transcribed locus
7	GCTGGTAGCGCGGGGAA	1	9	3	8258		- Clone rdbla0105_b15.y1.abd, mRNA sequence
7	CGTTGTCCCCCAAGTGT	1	7	2	8347		- Transcribed locus, moderately similar to NP_032425.1 integrin, alpha E, epithelial-associated [Mus musculus]
7	GAGCGGCCTCTGCAGGA	4	11	2	8425		- Clone Clu_1804.scr.msk.p1.Contig8, mRNA sequence
7	AGAGCCTTGGCGGCGGC	156	333	148	9130		- Clone rebs26c_k7.y1.abd, mRNA sequence
7	GGTCCCCCACTGACCCC	1	7	3	9326		- Transcribed locus, strongly similar to XP_511744.1 PREDICTED: similar to BC003940 protein [Pan troglodytes]
7	TAAAACTTGTGAGCAAG	4	28	9	9448		- Transcribed locus, strongly similar to XP_537427.1 PREDICTED: similar to PRP39 pre-mRNA processing factor 39 homolog [Canis familiaris]
7	ATCCGCCGCCTGGAGAC	2	8	1	9543		- Transcribed locus, moderately similar to XP_509569.1 PREDICTED: similar to mitochondrial ribosomal protein 63; mitochondrial ribosomal protein bMRP63 [Pan troglodytes]
7	GTCCTGGCCGAGCAGGC	2	6	0	9582		- Transcribed locus, strongly similar to XP_166346.1 PREDICTED: chromosome 6 open reading frame 129 [Homo sapiens]
7	CCGCTCTGGCCCGAGTG	8	16	2	9839		- Clone rebs13c_k5.y1.abd, mRNA sequence
7	ACCTATTATTCGTAAAG	29	69	46	10245		DCN Decorin
7	AAGATCAAGATTATTGC	22	47	36	10316		- Transcribed locus
7	GTATATATAGATGATCT	3	16	7	10939		- Transcribed locus, strongly similar to NP_006781.1 titin immunoglobulin domain protein; myotilin [Homo sapiens]
7	CAGAAAATCTTTGCCCG	0	16	4	10942		- Transcribed locus, strongly similar to XP_484728.1 similar to Eno1 protein [Mus musculus]
7	GTTCCCTGGCCCGTGCT	22	104	33	11087		FAU Ubiquitin-like/S30 ribosomal fusion protein
7	GCAAAGGCGGACAAGGC	4	9	1	11100		LOC445521 Non-histone protein HMG1
7	GCTGCAGCGCGGGCGGC	1	5	0	11132		RPS18 Ribosomal protein
7	GGGCTGCTTTTGTCACA	149	415	242	11302		COL3A1 Type III collagen
7	TGTGGCTGGCAGCTGGC	1	14	4	11884		- Transcribed locus, weakly similar to XP_514587.1 PREDICTED: similar to NIP1 [Pan troglodytes]
7	GCAGTCTTCCTGCCTCG	4	14	0	12022		- Transcribed locus, strongly similar to NP_057481.2 TH1-like protein; TH1 drosophila homolog; negative elongation factor proteins C and D; TH1-like (Drosophila homolog) [Homo sapiens]
7	GCAAGCTATGAGACTTC	1	5	0	12099		- Clone Clu_607.scr.msk.p1.Contig1, mRNA sequence
7	GTGTAGGCGCCGCCCAG	1	10	3	12373		FTL Ferritin L subunit
7	GTGCGGACCAATGCTAG	2	12	1	13780		- SLA-8
7	GCTTCCGTCTCGGAGCT	73	181	66	13780		- SLA-8
7	ACCACTGTCATCGCCCA	4	8	1	43086		CTNNB1 Beta-catenin
7	GCCCAGACAGTCGAGGC	2	16	4	14446		- Transcribed locus
7	CAGGGCCGGGGAGACGC	2	11	3	15103		- Transcribed locus, strongly similar to XP_541877.1 PREDICTED: similar to interferon-related IFRD2 (PC4-B) protein [Canis familiaris]
7	TACCACCAATTTCCTGG	4	12	2	16589		- Transcribed locus, moderately similar to NP_004360.1 alpha 3 type VI collagen isoform 1 precursor; collagen VI, alpha-3 polypeptide [Homo sapiens]
7	TTTTCTGCTGGGTGGGA	1	8	3	16685		- Clone Clu_25899.scr.msk.p1.Contig1, mRNA sequence
7	TTCACGGCCGAAGACCT	2	5	0	16707		- Clone reje34b_a2.y1.abd, mRNA sequence
7	GGGGCTCAGGCCCCAGG	2	11	5	16850		- Transcribed locus, strongly similar to XP_540990.1 PREDICTED: similar to Myc box dependent interacting protein 1 (Bridging integrator 1) (Amphiphysin-like protein) (Amphiphysin II) (Box-dependent myc-interacting protein-1) [Cani
7	CCCCCAATTCTGTGGCG	0	8	3	16876		- Transcribed locus
7	GGGCTGCATTGGGGCCA	0	6	2	16939		- Transcribed locus, strongly similar to NP_060519.1 hypothetical protein FLJ10297; 9530063M10Rik [Homo sapiens]
7	CGTCGCCTGGCCTGCCC	9	40	8	17024		- Transcribed locus, strongly similar to XP_370668.2 PREDICTED: similar to ribosomal protein L13a; 60S ribosomal protein L13a; 23 kD highly basic protein [Homo sapiens]
7	ATCCCCACTCCGGACCC	1	5	0	17429		- Transcribed locus, moderately similar to NP_037403.1 proprotein convertase subtilisin/kexin type 1 inhibitor precursor; granin-like neuroendocrine peptide precursor [Homo sapiens]
7	GCTGGGGTGGGGCTGGG	1	7	0	17636		- Transcribed locus, strongly similar to NP_937792.1 chromosome 1 open reading frame 40 [Homo sapiens]
7	TCCCTGCCCCAGGCTCC	2	11	0	18018		- Transcribed locus, strongly similar to XP_375392.2 PREDICTED: similar to HSPC296 [Homo sapiens]
7	GACCACGCGTGGGAGGA	4	11	1	18635		- Transcribed locus, moderately similar to NP_006418.2 CD27-binding (Siva) protein isoform 1 [Homo sapiens]
7	CCTGACCCCACACGCCC	18	72	12	19141		- Transcribed locus, moderately similar to NP_035748.1 troponin T1, skeletal, slow; skeletal muscle slow-twitch TnT [Mus musculus]
7	GTCGGTGACCACAGGCC	9	19	8	19458		- Transcribed locus
7	AATAAATGACTTCTTCC	8	19	9	19879		- Clone rese12c_e15.y1.abd, mRNA sequence
7	ATGGCGGCTGGCCTTCA	18	45	8	19910		- Clone rill301b_d24.y1.abd, mRNA sequence
7	GGGCGGGGCCCCCGTGC	2	63	15	20607		- Transcribed locus
7	GATGAAGAGACTGGCAA	13	30	10	21011		- Transcribed locus, strongly similar to NP_001003187.1 type I procollagen pro-alpha 2 chain [Canis familiaris]
7	CAGTAGGCGGCCCTCCC	4	12	8	21401		- Transcribed locus, strongly similar to NP_694565.1 hypothetical protein FLJ30829; RNA-binding region (RNP1, RRM) containing 6 [Homo sapiens]
7	GGGTGTCCTGAGGTCCC	2	10	5	21850		- Transcribed locus, moderately similar to NP_004640.1 homolog of zebrafish ES1 isoform Ia precursor; human HES1 protein, homolog to E.coli and zebrafish ES1 protein; Keio novel protein I [Homo sapiens]
7	TCAGACGCGGCCGTGGA	8	24	9	21860		- Transcribed locus, strongly similar to XP_534536.1 PREDICTED: similar to sin3 associated polypeptide p18 [Canis familiaris]
7	CAGGCTCACGCAGCTCT	1	5	0	23186		- Clone rdbla0108_e3.y1.abd, mRNA sequence
7	CAGTCACTCAAGTCACG	19	39	19	23186		- Clone rdbla0108_e3.y1.abd, mRNA sequence
7	CAGCGTGTCTGGTGCCC	8	25	14	23279		- Transcribed locus, weakly similar to NP_083844.1 microfibrillar-associated protein 4 [Mus musculus]
7	GGCTTGACCCCTACCCA	5	23	11	24380		- Transcribed locus
7	GCTAAACCTGGCTTCCC	2	6	0	24598		- Transcribed locus
7	TAAGGATCTGGGGTAGT	4	12	7	24786		- Transcribed locus
7	GGCTTGACAGCTGCCCT	4	31	10	24943		- Transcribed locus, moderately similar to XP_533939.1 PREDICTED: similar to mitochondrial NADH:ubiquinone oxidoreductase B14.7 subunit [Canis familiaris]
7	CCTCGAGTGCGGCCAAA	4	22	3	25798		- Transcribed locus
7	GGCCAGGGGCAGTTCTC	4	9	1	26075		- Transcribed locus
7	TCTGGGTGAAGCAGACC	1	15	0	26279		- Transcribed locus, strongly similar to NP_002467.1 atrial/embryonic alkali myosin light chain; myosin, atrial/fetal muscle, light chain [Homo sapiens]
7	GCATCTAGCACAGTGCT	1	7	3	29080		- Transcribed locus
7	AGGATGCAGGTTCGATC	3	8	1	30880		- Transcribed locus
7	TAAATAAAACGCTTTTA	2	9	2	30998		- Transcribed locus
7	GCTGTGGCTGTGGCATA	0	7	2	31296		- Transcribed locus
7	CCGACGGGCGCTGACCC	15	34	3	31581		- Clone rcut39_i19.y1.abd, mRNA sequence
7	GTGACCACGGGTGACGG	85	153	23	31581		- Clone rcut39_i19.y1.abd, mRNA sequence
7	TATTTTTGGCTCGAAGT	6	16	6	31602		- Transcribed locus, moderately similar to XP_374922.2 PREDICTED: KIAA1731 protein [Homo sapiens]
7	GGCGCAGGCGTGGGGGC	7	96	15	32923		- Transcribed locus, strongly similar to NP_061138.2 vacuolar protein sorting 33B (yeast homolog)); vacuolar protein sorting 33B (yeast homolog) [Homo sapiens]
7	CGGCTCAGCTGGGAGCC	13	32	23	34596		- Transcribed locus
7	CCAGGCCAGCTCCACCC	1	9	4	37494		- Transcribed locus
7	CCACGGGTGTAGCCCTA	6	11	2	38251		- Transcribed locus
7	AACGCAGACCAGCTGGC	1	6	0	38309		- Transcribed locus
7	CCCCACCCCACCCCCAG	2	8	0	39216		- Transcribed locus
7	CGCTCTGTGGGCTGCCC	4	9	0
7	ACAGGAACTCCCCCAGG	2	5	0
7	AACTCTGACCTCTCCCC	2	6	0
7	GGTATCAAGGGACGACT	3	8	1
7	TACGCTGAAATTAAAAG	3	9	0
7	CAGGTGGAGCAGGAAGA	1	5	0
7	GTATAGGCGCCGCCCAG	1	6	0
7	AACTGTGGCATAGGCCG	1	6	0
7	TGGCGGCTACCTGTCAG	1	6	0
7	GCTGTGGTGTAGGCCAG	0	5	2
7	CTTTCGCGGGAGCGGAG	0	6	2
7	AAAACAGAGAATCTGAT	1	7	3
7	GACGAGATGGAGTTCAC	1	7	0
7	CCAGAAGTAAGGCTTTC	5	16	10
7	TGCCGTGAGTGCGGCCC	1	9	3
7	TGCCTCCCTCAAACCTT	0	7	2
7	AATCCAGGATGCGGCTG	1	9	0
7	CCTGCCCTGCCCTATTC	4	16	0
7	CAGGCACCCTGACCTCA	0	8	2
7	CGTGGGCAAAGCTGAAG	8	24	11
7	GCCCCTCGATGTGCAGG	2	17	0
7	AGGATGCCGGTACGATC	7	23	7
7	TGCCACCGGTGCAACCC	4	17	8
7	AGCTATGGCTTAGGCCA	1	11	3
7	TGGGCAGCCTTCCCTTC	1	11	4
7	CGCCCCGGGTGGCCCCC	1	11	0
7	ACCCGCCGGGCAGCTTC	34	61	6
7	GTGCTGGGAGCCAGGGC	1	11	1
7	AATAAAAGTTATTTCAG	0	10	3
7	TGCCGCAGGTGCGGCCA	1	13	2
7	GGGCGTCTAAATGTGAA	1	14	1
7	GTTTTGCTGCTTCCCAA	2	18	9
7	GGGCTTGGGCAGGAGGC	15	46	16
7	GTGTGTTTCGCCGGGGG	0	22	9
8	TGGTTCCTGGGGGAAAG	3	0	5	1225	ACAA1	- Transcribed locus, strongly similar to XP_534222.1 PREDICTED: similar to 3-ketoacyl-CoA thiolase, peroxisomal precursor (Beta-ketothiolase) (Acetyl-CoA acyltransferase) (Peroxisomal 3-oxoacyl-CoA thiolase) [Canis familiaris]
8	GCTTTATTTGGTTTTGT	8	3	11	4003	ACTB	LOC414396 Cytoskeletal beta actin
8	TTGCAAGCGGGACTGGT	5	0	7	16721	AP2M1	- Transcribed locus, strongly similar to NP_033809.1 adaptor protein complex AP-2, mu1; adaptor-related protein complex AP-2, mu1; clathrin-associated AP-2 [Mus musculus]
8	TGTGATCAGACTGGTAT	31	15	47	2957	ATP5L	ATP5L F1F0-ATP synthase complex g subunit-like protein
8	GAGAATCTGCTCTGTTT	8	1	6	915	C14orf4	- Transcribed locus, strongly similar to XP_547923.1 PREDICTED: similar to chromosome 14 open reading frame 4 [Canis familiaris]
8	GGAAGAATAACTCGAAT	5	0	8	8313	C5orf14	- Transcribed locus, strongly similar to NP_078991.2 chromosome 5 open reading frame 14; 2310047H23Rik [Homo sapiens]
8	CAGAGAAGCCCCAAGTA	8	2	12	12114	CAPN1	CAPN1 Micromolar calcium-activated neutral protease 1 isoform B
8	CTAAAAAAAAAAAAAAA	21	3	11	1641	CD81	- Transcribed locus, strongly similar to NP_004347.1 CD81 antigen; target of antiproliferative antibody 1; 26 kDa cell surface protein TAPA-1 [Homo sapiens]
8	TATTTATTGAAAAAAAA	5	1	5	3954	COPG	- Transcribed locus, strongly similar to XP_533723.1 PREDICTED: similar to coatomer protein complex, subunit gamma 1 [Canis familiaris]
8	CCACTCCTAAAAAAAAA	4	1	7	11184	DAD1	DAD1 Defender against apoptotic cell death
8	TAAAGCAGGTGTGAATA	6	0	6	22328	DARS	- Transcribed locus, strongly similar to NP_001340.2 aspartyl-tRNA synthetase [Homo sapiens]
8	TTTACAGCTGGGTGTGA	10	3	10	15252	DGKZ	- Transcribed locus, strongly similar to NP_963290.1 diacylglycerol kinase, zeta 104kDa isoform 1; diacylglycerol kinase, zeta (104kD) [Homo sapiens]
8	TGGGCAAAGCCTTCAAT	60	29	63	11937	EEF1G	EEF1G Eukaryotic elongation factor 1 gamma-like protein
8	AGCACCTCCAACTGTAT	17	4	26	965	EEF2	- Transcribed locus, strongly similar to NP_001952.1 eukaryotic translation elongation factor 2; polypeptidyl-tRNA translocase [Homo sapiens]
8	TTAACCGCGTTTGTAGC	7	1	5	1468	EXOC2	- Transcribed locus, strongly similar to NP_060773.3 Sec5 protein; homolog of yeast Sec5; exocyst complex component 2; exocyst complex component Sec5 [Homo sapiens]
8	TGTTTTTAATTAATAAA	9	2	6	6117	'FCGRT	FCGRT Neonatal Fc receptor FcRn
8	TTTTATGGAATTGTTCA	13	5	11	841	GNAI2	GNAI2 Gi-alpha-2 protein
8	GCAGAGCTTTAAAAATA	137	41	140	12515	GNB2L1	GNB2L1 G-beta like protein
8	ATTGTTTATGAAAAGTA	33	18	30	16781	HMGN2	- Transcribed locus, strongly similar to XP_486778.1 similar to Nonhistone chromosomal protein HMG-17 (High-mobility group nucleosome binding domain 2) [Mus musculus]
8	GAAGAAGTAGATTAGGA	14	1	14	6728	HSPCB	HSPCB Heat shock 90kD protein 1, beta
8	AGACCTGTGCTCCCCCT	5	0	3	15617	Htf9c	- Transcribed locus, strongly similar to XP_534759.1 PREDICTED: similar to HpaII tiny fragments locus 9C [Canis familiaris]
8	GGCTTCACCCTTTCCTG	28	14	24	17718	IGHA1	- Immunoglobulin alpha heavy chain constant region (IgA C alpha)
8	GGAAAAAAAAAAAAAAA	6	0	4	5338	KPNA4	- Transcribed locus, strongly similar to NP_002259.1 karyopherin alpha 4; importin alpha 3; importin-alpha-Q1 [Homo sapiens]
8	TGTTTTCTCTTCAAAAA	19	6	12	26318	LC8	LC8 Cytoplasmic light-chain dynein
8	TGTTTTTAATTAATAAA	9	2	6	23774	LCP1	- Transcribed locus, strongly similar to NP_002289.1 L-plastin; plastin 2; Lymphocyte cytosolic protein-1 (plasmin) [Homo sapiens]
8	CAAGAAGTAAGGCTTTC	5	0	5	22793	LMO7	- Transcribed locus, strongly similar to NP_005349.3 LIM domain only 7; LOMP protein; zinc-finger domain-containing protein; F-box only protein 20; F-box protein Fbx20 [Homo sapiens]
8	CATAGTTGAAATCACTG	3	0	6	5091	LOC389203	- Transcribed locus, strongly similar to XP_371691.1 PREDICTED: hypothetical protein XP_371691 [Homo sapiens]
8	TTATGTTTAACAAGCTA	25	7	30	1128	LUM	- Transcribed locus, strongly similar to XP_539716.1 PREDICTED: similar to Lumican precursor (Keratan sulfate proteoglycan lumican) (KSPG lumican) [Canis familiaris]
8	TGATTATTCCATAATAA	7	2	13	373	MGP	MGP Matrix Gla protein
8	GTAAAAAAAAAAAAAAA	38	13	25	548	MMP7	MMP7 Matrilysin-related protein
8	AGTAAACTTTAAACATT	10	1	8	7155	NDN	- Transcribed locus, strongly similar to XP_545810.1 PREDICTED: similar to Necdin [Canis familiaris]
8	ATTCATTACAATTACAT	13	3	15	1053	NID2	- Transcribed locus, strongly similar to NP_032721.1 nidogen 2; entactin 2 [Mus musculus]
8	TGACTCCCTGTCCTGCT	11	0	16	1697	NUCB1	- Transcribed locus, strongly similar to XP_541506.1 PREDICTED: similar to Nucleobindin 1 precursor (CALNUC) [Canis familiaris]
8	ATGGAATAAAGAAATGA	8	0	8	8970	PDIA4	- Transcribed locus, strongly similar to NP_004902.1 protein disulfide isomerase related protein (calcium-binding protein, intestinal-related) [Homo sapiens]
8	CTCACATAATTGATATT	14	3	14	526	PKIA	PKIA Protein kinase inhibitor alpha
8	TTATATTGCCAAAAAAA	5	0	7	17267	PLEKHM2	- Transcribed locus, strongly similar to XP_290944.3 PREDICTED: pleckstrin homology domain containing, family M (with RUN domain) member 2 [Homo sapiens]
8	GTTTAATGGACTGATGT	16	6	12	20915	PSMA2	- Transcribed locus, strongly similar to XP_135563.2 similar to Proteasome subunit alpha type 2 (Proteasome component C3) (Macropain subunit C3) (Multicatalytic endopeptidase complex subunit C3) [Mus musculus]
8	TTAGATTTCTCAGGTTT	6	1	8	2027	PXDN	- Transcribed locus, strongly similar to XP_056455.4 PREDICTED: Melanoma associated gene [Homo sapiens]
8	TAACCAATCAGTATCTT	15	3	10	19390	RAB5C	RAB5C Small GTPase
8	TGTTTTGGAACATTTAT	4	1	7	25250	RANBP3	- Transcribed locus, strongly similar to NP_003615.1 RAN binding protein 3 isoform RANBP3-a; RAN-binding protein-3 [Homo sapiens]
8	TATGTCTCTGTTTTGGA	10	1	11	11606	RNF4	- Transcribed locus, strongly similar to NP_002929.1 ring finger protein 4; small nuclear RING finger protein [Homo sapiens]
8	ATTATTTTTGTAATCTG	37	16	40	3842	RPL7	RPL7 60S ribosomal protein L7
8	TGGAATGTTTGTCATAA	95	25	124	842	RPS21	- Transcribed locus, strongly similar to XP_543084.1 PREDICTED: similar to ribosomal protein S21 [Canis familiaris]
8	ATCTGCCGTTAATAAAG	207	81	211	24545	Rps28	- Transcribed locus, strongly similar to NP_001022.1 ribosomal protein S28; 40S ribosomal protein S28 [Homo sapiens]
8	ATTGGAAAAGTCTTTAT	27	12	26	13017	RPS4	RPS4 Ribosomal protein S4
8	TTCTTATTTTAGACCTG	6	1	7	5474	SF3B2	- Transcribed locus, strongly similar to XP_290506.3 PREDICTED: splicing factor 3B subunit 2 [Homo sapiens]
8	CTGTCATTTGTAATATG	9	2	14	2025	SFRS3	- Transcribed locus, strongly similar to XP_532124.1 PREDICTED: similar to splicing factor, arginine/serine-rich 3 [Canis familiaris]
8	TAAAATTGCTGTAAATG	7	1	4	2620	SLBP	- Transcribed locus, strongly similar to NP_033219.1 stem-loop binding protein [Mus musculus]
8	TCTCCCGTTTGTACTTA	39	20	55	16638	SLC25A6	SLC25A6 Mitochondrial solute carrier family 25 member 6
8	CTCCAATAAAGGTGATT	4	0	6	16858	TLN1	- Transcribed locus, strongly similar to NP_006280.2 talin 1 [Homo sapiens]
8	GTAAAAAAAAAAAAAAA	38	13	25	3544	UBB	- Transcribed locus, strongly similar to NP_062613.2 ubiquitin C; polyubiquitin C [Mus musculus]
8	CTGTAAAAGGACAATAA	7	0	10	856	VCP	VCP Valosin-containing protein
8	TGAAAAAAAAAAAAAAA	5	0	5	11213	WBP4	- Transcribed locus, strongly similar to NP_009118.1 WW domain-containing binding protein 4; formin binding protein 21 [Homo sapiens]
8	GAAAATAAAGTGAGCAC	19	9	19	17192	WDR1	- Transcribed locus, strongly similar to NP_059830.1 WD repeat-containing protein 1 isoform 1 [Homo sapiens]
8	GATTAACATTAAACTTA	9	3	15	5805	YWHAE	- Transcribed locus, strongly similar to NP_006752.1 tyrosine 3/tryptophan 5 -monooxygenase activation protein, epsilon polypeptide; mitochondrial import stimulation factor L subunit; protein kinase C inhibitor protein-1; 14-3-3 ep
8	TCAATCAAGATGGGTAA	5	0	7	6924	YWHAH	- Transcribed locus, strongly similar to XP_534742.1 PREDICTED: similar to tyrosine 3/tryptophan 5 -monooxygenase activation protein, eta polypeptide [Canis familiaris]
8	ATGAGTGTAAAGAAAAT	75	14	52	793		- Clone rcly17b_o13.y1.abd, mRNA sequence
8	CCTGAATCTGCGATATA	4	1	7	925		- Clone reje29b_k19.y1.abd, mRNA sequence
8	TAAGGAACTGAGTTCTT	177	45	186	945		- Clone reje13b_o11.y1.abd, mRNA sequence
8	ATCTGCCGTTAATAAAG	207	81	211	947		RPS28 40S ribosomal protein S28
8	GTTTTTTGGGTTTTTTT	15	6	10	977		- Transcribed locus, strongly similar to NP_056441.6 WD SOCS-box protein 1 isoform 1; SOCS box-containing WD protein SWiP-1; WSB1 protein [Homo sapiens]
8	CACGCTCCGGGGAAGGG	39	14	26	1172		- Clone rnbm14b_e9.y1.abd, mRNA sequence
8	CTTTGCTGTATGAAAAA	3	0	6	1189		- Transcribed locus
8	GGTGCAGGCGTGGGGGC	14	0	15	1262		- Transcribed locus, moderately similar to XP_537566.1 PREDICTED: similar to 6.8K proteolipid protein, mitochondrial - bovine [Canis familiaris]
8	CGATGTATATTAAACTT	13	2	13	1638		- Clone rcad23b_b10.y1.abd, mRNA sequence
8	GGGAAGGGAGGCCTTTT	5	0	3	1674		- Transcribed locus
8	TTGCTGGCTTTTATAAA	8	0	5	2141		- Transcribed locus
8	CAAAAAAAAAAAAAAAA	16	3	10	2155		- Transcribed locus, weakly similar to NP_004666.1 ras homolog I [Homo sapiens]
8	CAAAAGAAAGCAAATTA	5	0	4	2158		- Transcribed locus
8	ATAAAGTGAAAGAAAAA	4	0	5	2971		- Transcribed locus
8	GATACTAGCTGGGTGCT	10	0	6	3284		RPL32 60S ribosomal protein L32
8	GTTGGTGTGAATCAGGT	4	1	7	3465		- Transcribed locus
8	TGACCACCCAGAATGTA	9	1	5	3750		- Transcribed locus, strongly similar to NP_063933.1 mitochondrial carrier homolog 1; mitochondrial carrier homolog 1 isoform b [Mus musculus]
8	ATACTTGGAATGACTAT	31	4	39	4003		LOC414396 Cytoskeletal beta actin
8	CTGAAAAAAAAAAAAAA	7	1	10	4126		- Transcribed locus
8	CTGGCAAAAAAAAAAAA	13	4	16	4519		- Clone rnca12b_a16.y1.abd, mRNA sequence
8	CTGAAAAAAAAAAAAAA	7	1	10	4519		- Clone rnca12b_a16.y1.abd, mRNA sequence
8	CTGGCAAATCTAAAAAA	44	22	60	4519		- Clone rnca12b_a16.y1.abd, mRNA sequence
8	TTACTGTGCTAGTTATA	6	0	6	4650		- Transcribed locus
8	CTCCCCTTCCCCTTCCC	7	0	7	5548		- Transcribed locus
8	TAAGGGAAGAGTCTTCC	3	0	5	5727		- Transcribed locus
8	GGGTTGTTTTGCATTCT	3	0	6	5844		- Transcribed locus
8	CCAATTGTGCTTACACT	9	1	5	6470		- Transcribed locus
8	TAACTACAATTCTCTGT	5	1	8	6549		- Transcribed locus
8	GATGACCACCAAAAATC	17	0	13	6667		- Transcribed locus
8	TGCTGTGCATATTCTGA	18	5	16	6702		- Transcribed locus
8	GTCAAAAAAAAAAAAAA	14	1	8	6947		- Transcribed locus, moderately similar to NP_110400.1 beta tubulin 1, class VI [Homo sapiens]
8	TGAAAAAAAAAAAAAAA	5	0	5	6948		- Clone Clu_146976.scr.msk.p1.Contig1, mRNA sequence
8	TCTGAATTCTTTGTATA	15	1	12	7047		- Transcribed locus
8	TACTGGAAAAGGAGAAA	3	0	6	7201		- Clone Clu_20877.scr.msk.p1.Contig3, mRNA sequence
8	TACGACTTAATAAATCC	19	4	16	7247		- Clone rcje01_d15.y1.abd, mRNA sequence
8	GGAAAAAAAAAAAAAAA	6	0	4	7460		- Transcribed locus, strongly similar to NP_006460.2 influenza virus NS1A binding protein; NS1-binding protein [Homo sapiens]
8	TGTAAGTCTGCCTAAAT	13	2	8	7643		- Clone Clu_5035.scr.msk.p1.Contig3, mRNA sequence
8	GATGACTTGCAAAGGAT	12	5	16	7742		- Transcribed locus, strongly similar to XP_485690.1 similar to histone acetylase complex subunit MRG15-2 [Mus musculus]
8	TTGTTCCTTAGGCATTT	11	2	9	7742		- Transcribed locus, strongly similar to XP_485690.1 similar to histone acetylase complex subunit MRG15-2 [Mus musculus]
8	TACATAATCAGAGCCAC	6	0	7	9051		- Transcribed locus
8	TCATTTTAAGAAAAAGT	4	0	5	9980		- Transcribed locus
8	TTTTTGTTTTAAGACGT	7	1	5	10055		- Transcribed locus
8	GCTGTATAATTTTGATT	3	0	5	10096		- Transcribed locus, moderately similar to NP_665835.1 RIKEN cDNA 6430527G18; polyglutamine-containing protein [Mus musculus]
8	TGAAAAAAAAAAAAAAA	5	0	5	10454		- Transcribed locus
8	TGCCTCATTAAAACTTT	7	2	10	10524		- Transcribed locus
8	TGGCCTAATATGGAAAA	6	0	4	10793		- Clone Clu_10553.scr.msk.p1.Contig2, mRNA sequence
8	TCCATATGTCCACCTGC	3	0	6	10878		- Transcribed locus, moderately similar to XP_530055.1 PREDICTED: hypothetical protein XP_530055 [Pan troglodytes]
8	TGTGTCTACAGTTTAAT	7	0	7	11098		- Transcribed locus, weakly similar to XP_515495.1 PREDICTED: hypothetical protein XP_515495 [Pan troglodytes]
8	CTTAAGGATCCCAAACG	13	5	12	11119		- Transcribed locus, strongly similar to XP_536673.1 PREDICTED: similar to PAI-RBP1 protein [Canis familiaris]
8	TAATATGGCTGATAATC	9	1	9	11125		- Clone rmed26c_l17.y1.abd, mRNA sequence
8	CTGCGATACGAGAGAAT	56	26	37	11256		- Transcribed locus, strongly similar to XP_537074.1 PREDICTED: similar to ribosomal protein L5 [Canis familiaris]
8	AAGGTGGCCCCCATCCA	13	1	26	12219		- Transcribed locus, strongly similar to XP_536759.1 PREDICTED: similar to Cytochrome c oxidase subunit IV isoform 1, mitochondrial precursor (COX IV-1) (Cytochrome c oxidase polypeptide IV) [Canis familiaris]
8	CACAGTTTTTCTTTAAT	100	35	65	13764		- Clone rcsp21b_l19.y1.abd, mRNA sequence
8	CAAAAAAAAAAAAAAAA	16	3	10	13780		- SLA-8
8	AGAACGTTAGGCCCCAG	107	39	72	13874		ACTG1 Beta actin
8	GTGGGAAACTCATTAAA	149	79	175	14002		- Clone reje37b_g23.y1.abd, mRNA sequence
8	TAAAGAGGGACTGAAAT	6	1	12	14257		- Transcribed locus
8	ATAGCTTTCTACACTGT	25	10	20	14258		APP Amyloid precursor protein
8	CTGAAAAAAAAAAAAAA	7	1	10	15687		- Transcribed locus
8	TGATTCCACTTTGATTT	10	2	15	16329		COL5A1 Procollagen alpha 1(V)
8	CTGACGAAAAGAGGAAG	6	0	4	16329		COL5A1 Procollagen alpha 1(V)
8	TGTGCCCACATTGCGGT	36	10	20	16707		- Clone reje34b_a2.y1.abd, mRNA sequence
8	CTGTATTAAAAGGACTC	6	0	5	16810		- Transcribed locus, moderately similar to XP_529325.1 PREDICTED: hypothetical protein XP_529325 [Pan troglodytes]
8	GTATTTAACATAAAAAT	4	0	7	17275		- Clone Clu_6922.scr.msk.p1.Contig2, mRNA sequence
8	TGTAATCAATAAACGAT	25	9	16	17290		- Transcribed locus, strongly similar to XP_208200.3 PREDICTED: similar to Heterogeneous nuclear ribonucleoprotein A1 (Helix-destabilizing protein) (Single-strand binding protein) (hnRNP core protein A1) (HDP-1) (Topoisomerase-inh
8	GGTGCAAAAAAAAAAAA	13	1	13	17290		- Transcribed locus, strongly similar to XP_208200.3 PREDICTED: similar to Heterogeneous nuclear ribonucleoprotein A1 (Helix-destabilizing protein) (Single-strand binding protein) (hnRNP core protein A1) (HDP-1) (Topoisomerase-inh
8	CTGGGTCCAAAGTGATT	10	0	8	17292		- Clone Clu_25728.scr.msk.p1.Contig5, mRNA sequence
8	ACCGTTCTGTAGCAATA	3	0	5	17824		- Transcribed locus
8	TTTTTTATGTGTTTTTT	5	0	5	19252		- Transcribed locus, strongly similar to NP_612419.1 chemokine-like factor superfamily 7 isoform a [Homo sapiens]
8	GTGAGTCTATTATCTAT	3	0	6	19873		- Transcribed locus
8	TTGTAATTGTGCAAATA	17	6	17	43324		OAZ1 Ornithine decarboxylase antizyme
8	CTAATAAACTTTTTTGG	6	0	4	20160		- Transcribed locus, strongly similar to XP_510871.1 PREDICTED: similar to DREV1 protein [Pan troglodytes]
8	CTGTTTTGAATCTTCTG	23	11	18	20206		- Clone reru24c_l2.y1.abd, mRNA sequence
8	GAAAATAAAGTGAGCAC	19	9	19	21114		- Transcribed locus
8	TAACTGGAGGATGTGCA	4	1	7	21653		- Transcribed locus, moderately similar to NP_443157.1 leukocyte receptor cluster (LRC) member 8 [Homo sapiens]
8	GGCCGCTGCTCCTAAAA	8	1	6	22111		- Transcribed locus
8	TATTCGTGACCTTTAAC	6	0	5	24267		- Transcribed locus
8	TGTTTCTTTACCTATTG	5	0	4	24991		- Clone Clu_66682.scr.msk.p1.Contig1, mRNA sequence
8	CCACTGAACCTACTCGA	11	1	15	26064		- Clone Clu_6088.scr.msk.p1.Contig3, mRNA sequence
8	TGAATTTTGCATTCCAT	14	2	8	27615		- Transcribed locus, strongly similar to XP_545659.1 PREDICTED: similar to KIAA0657 protein [Canis familiaris]
8	CACAGTTTTTCTTTAAT	100	35	65	29148		- Transcribed locus
8	TCTGAATTCTTTGTATA	15	1	12	29213		- Transcribed locus
8	GGTGTGGCCCTAAAAAA	7	2	10	30032		- Transcribed locus
8	ATTATTTTTGTAATCTG	37	16	40	30184		- Transcribed locus
8	CTAAAAAAAAAAAAAAA	21	3	11	31501		- Transcribed locus
8	CTGATTGGAACTGTATT	200	81	151	31595		- Transcribed locus, strongly similar to XP_511659.1 PREDICTED: similar to ribosomal protein L38 [Pan troglodytes]
8	GAACGCCTAATAAAGCA	9	2	5	32126		- Transcribed locus
8	TGAATTTTCTAAAGGTG	5	0	3	36016		- Transcribed locus
8	CCCATCGTACTTGAACT	3	0	5
8	CTTCACTTTATTGGCAT	3	0	6
8	CTGGCACTCCTAAAAAA	3	0	6
8	TGAATGGGGGGGTGGTG	7	1	8
8	AAAAAAAAAAAAAAAAT	7	1	4
8	TTTCCAGGCAAAAAAAA	5	0	8
8	CAAGAGAAGAACAAAGG	5	1	3
8	CAATAAACCTTGTCTTT	5	0	3
8	TAGGTTGTCTAAAAATG	5	0	3
8	ATAGAGGCAATGCATTA	5	0	3
8	GGCTTCGGCTTGTTTGC	11	3	8
8	GTAGGGGAAGGAGGAGG	14	5	11
8	AAGCTGTGGTTTGATCC	13	5	13
8	CCAACACTCATAGCAAT	16	6	16
8	TGCTGCTAAAAAAAAAA	6	0	5
8	AAGGTCTTTAATTTTTT	6	1	4
8	TGACTGAGAGATTTACT	7	0	6
8	CTACTTTAGCACCTGCT	8	0	10
8	ATCTGCCGTTAATAAAA	8	0	5
8	AAATACTATTTCCTCAA	21	8	25
8	CCCCATTGTACTTGAAC	10	0	8
8	TCAAGCCTAGCAGTCTA	27	5	22
8	CCCATTGTACTTGAACT	448	130	577
