# Supplementary material for: LongSAGE analysis of skeletal muscle at three prenatal stages in Tongcheng and Landrace pigs
Source: Genome Biol. 2007 Jun 16;8(6):R115. doi: 10.1186/gb-2007-8-6-r115 (PMC2394763; doi:10.1186/gb-2007-8-6-r115)
Supplement: Additional data file 2 — LongSAGE tags expressed differentially in Landrace pigs. [file gb-2007-8-6-r115-S2.xls]

## Sheet: Sheet1
Table S2 lists all LongSAGE tags used in the analysis and their corresponding cluster assignments for Landrace pigs.The expression pattern in each cluster is shown as (B) in Figure S1. L33, L65 and L90 represent 33, 65 and 90 days post coitus in Landrace pigs, respectively.
LongSAGE tag cluster	LongSAGE tag	L33	L65	L90	UniGene ID	Gene symbol	Description
1	TGAAGCTGGCACACCTG	0	6	2	415	CKM	CKM Muscle creatine kinase
1	AGCTCCAAATGTGTCAG	0	5	2	415	CKM	CKM Muscle creatine kinase
1	CTCACATAATTGATATT	4	14	8	526	PKIA	PKIA Protein kinase inhibitor alpha
1	AACGAGGAATTCCCAGT	6	23	9	807	APOA1	APOA1 Similar to apolipoprotein A-I
1	TAAATAATGGTTGCCGT	6	17	5	869	DDX48	- Transcribed locus, strongly similar to NP_055555.1 DEAD (Asp-Glu-Ala-Asp) box polypeptide 48; eukaryotic initiation factor 4A-like NUK-34 [Homo sapiens]
1	GCAAAAAAACCCTTCAG	0	5	2	1062	RPL6	- Transcribed locus, strongly similar to NP_000961.2 ribosomal protein L6; 60S ribosomal protein L6; tax-responsive enhancer element-binding protein 107; DNA-binding protein TAXREB107; neoplasm-related protein C140 [Homo sapiens]
1	CACGCTCCCGGGAAGGG	0	35	8	1172		- Clone rnbm14b_e9.y1.abd, mRNA sequence
1	GGTGCAGGCGTGGGGGC	0	23	0	1262		- Transcribed locus, moderately similar to XP_537566.1 PREDICTED: similar to 6.8K proteolipid protein, mitochondrial - bovine [Canis familiaris]
1	ATGGTGCGCCAGATGAA	0	8	3	1283	TNNC2	TNNC2 Troponin C2
1	TTTGACGCTGATGGTGG	0	5	2	1283	TNNC2	TNNC2 Troponin C2
1	AGAATAACTGTACAGTG	1	6	0	1353		- Transcribed locus
1	TTACTGCCTAATATATT	0	5	1	1384	PRKA	- Transcribed locus, strongly similar to XP_532456.1 PREDICTED: similar to A-kinase anchor protein 9 isoform 2 [Canis familiaris]
1	CACTGGCTATAAAAAAA	0	6	0	1525		- Transcribed locus, moderately similar to NP_766471.1 RIKEN cDNA 4732482E20 [Mus musculus]
1	TTTGAAAATGTCTGTCA	3	7	1	1878		- Transcribed locus
1	AAGATCAAGATTATTGC	9	41	20	1901	ACTC	- Transcribed locus, strongly similar to NP_005150.1 cardiac muscle alpha actin proprotein; smooth muscle actin [Homo sapiens]
1	GCGCAGGCTTGGTTGTT	4	17	3	1956		- Transcribed locus
1	GGCAAGAAGCCCGACCC	0	5	2	2207	SMTN	- Transcribed locus, strongly similar to NP_599031.1 smoothelin isoform b [Homo sapiens]
1	GAGCGTAATAAAGTTTT	1	8	2	2320	FHOD1	- Transcribed locus, strongly similar to XP_546880.1 PREDICTED: similar to Formin homology 2 domain containing 1 [Canis familiaris]
1	CTCTGGTAACACGCAGA	1	15	5	2358		- Transcribed locus
1	GCAGGAACTCCAAACAG	4	11	0	2507		- Transcribed locus, moderately similar to XP_525498.1 PREDICTED: similar to C21orf57 isoform A protein [Pan troglodytes]
1	GACTGGGAAGTTCTTTT	1	5	0	2636	CUL3	- Transcribed locus, strongly similar to NP_003581.1 cullin 3 [Homo sapiens]
1	AATTTCTTTTTCACAAG	2	11	3	2810	GNG5	- Transcribed locus, strongly similar to XP_487419.1 similar to G protein gamma-5 subunit [Mus musculus]
1	GTGTGGGGCCCGAAGAG	0	5	1	3059	ALDRL2	ALR2 Aldose reductase
1	ATCACGAAGGTGGTTTT	1	17	3	3070	PHLDA3	- Transcribed locus, strongly similar to NP_079985.2 RIKEN cDNA 4432404J10 [Mus musculus]
1	AGACACAACAGAATATT	0	6	1	3311		- Transcribed locus, strongly similar to NP_058089.2 RNA binding motif protein 3 [Mus musculus]
1	ACATTTTCCGTAAAAAA	0	6	1	3371		- Transcribed locus, strongly similar to NP_060650.2 DEAD/H (Asp-Glu-Ala-Asp/His) box polypeptide 32 [Homo sapiens]
1	CTGCCTTGGGACCCAAC	2	10	3	4042	RPS3	- Transcribed locus, strongly similar to NP_000996.2 ribosomal protein S3; 40S ribosomal protein S3; IMR-90 ribosomal protein S3 [Homo sapiens]
1	GAGGAGGGGATCTAAAA	0	7	0	4387	ST3GAL4	ST3GAL-IV Alpha2,3-sialyltransferase
1	TTCATTTAAAAGGCAAC	3	11	5	4621	ITGB1	CD29 Integrin beta-1 subunit
1	GCCCAGGTGCTGGACCA	0	7	1	4986	Tbpl1	- Transcribed locus, strongly similar to XP_527025.1 PREDICTED: similar to RIKEN cDNA 5133400G04 [Pan troglodytes]
1	TCTGAGCTGAGTATGTT	5	19	9	5105	GPRC5B	GPRC5B G protein-coupled receptor
1	CCAAATTCAGGCGCTTT	2	18	2	5145	HSP70.2	HSP70.2 Heat shock protein 70.2
1	CATCTGTGAGCCTCACT	2	15	10	5169		- Transcribed locus
1	GGCAGATAGGTTTTATT	3	10	2	5699		- Transcribed locus
1	GGCCTGAGAGTTGGGAG	5	20	10	5737		- Transcribed locus, moderately similar to XP_532125.1 PREDICTED: similar to p21/WAF1 [Canis familiaris]
1	GCATTCTCAGCTTAGAC	0	6	0	6041	ETF1	- Transcribed locus, strongly similar to NP_004721.1 eukaryotic translation termination factor 1; polypeptide chain release factor 1; sup45 (yeast omnipotent suppressor 45) homolog-like 1 [Homo sapiens]
1	TACAAAGATGTTGCATT	0	5	2	6483	ATXN2	- Transcribed locus, strongly similar to NP_680780.1 ataxin 2 related protein isoform C; ataxin-2 domain protein [Homo sapiens]
1	GACCTGGGACACCTCAG	1	9	1	6656		- Transcribed locus, strongly similar to XP_027658.3 PREDICTED: fibronectin type III domain containing 1 [Homo sapiens]
1	GGTCAGTCGGTCCTGAG	10	38	20	6675	Gnas	PORGSA1 Alpha-stimulatory subunit of GTP-binding protein
1	ATGATGGACAATAAAAT	3	7	0	6730	C1QBP	- Transcribed locus, strongly similar to XP_511993.1 PREDICTED: hypothetical protein XP_511993 [Pan troglodytes]
1	CAAATAGAACTCCTCAA	7	28	15	6865	RTN4	- Transcribed locus, strongly similar to NP_065393.1 reticulon 4 isoform A; neuroendocrine-specific protein C homolog; neurite outgrowth inhibitor; foocen; nogo protein; reticulon 5; My043 protein; neurite growth inhibitor 220 [Hom
1	GTCCCCACTTCAAAGGT	0	5	2	7070	SESN1	- Transcribed locus, strongly similar to NP_055269.1 sestrin 1; p53 regulated PA26 nuclear protein [Homo sapiens]
1	CCTTTCAAACTTCATTA	1	5	0	7149		- Clone rjca10c_e13.y1.abd, mRNA sequence
1	GGAGAGGACCAGCTCCG	17	51	12	7535	TNNT1	TNNT1 Troponin T slow type isoform sTnT1
1	GTCTCGTTTGAGATAAT	1	8	4	7677		- Transcribed locus
1	CAATAAACCTTGTCTTC	88	397	225	7724	MYH3	- Transcribed locus, strongly similar to NP_002461.1 myosin, heavy polypeptide 3, skeletal muscle, embryonic [Homo sapiens]
1	TGAATGAATGGAGGGAG	1	7	2	7870	UBCH5B	UBCH5B E2 ubiquitin-conjugating enzyme UbcH5B
1	CAGGGTATGAAAGCCCT	6	27	9	9125	MYL9	- Transcribed locus, strongly similar to XP_542980.1 PREDICTED: similar to Myl9 protein [Canis familiaris]
1	GGGCTACATTTTACAGC	0	5	2	9178	CRY	CRY CRY protein
1	AATTCAATGGGATCTTT	2	11	4	9368		- Transcribed locus
1	TTGTGATGAAAGAAAGA	0	5	0	9560		- Transcribed locus
1	AAGATCAAGATTATTGC	9	41	20	10316		- Transcribed locus
1	TGCTGCGGGAGCGGCCC	0	5	2	10514		- Transcribed locus
1	TGGCCTAATAAAAAAAA	0	5	0	10793		- Clone Clu_10553.scr.msk.p1.Contig2, mRNA sequence
1	TAAACTTTGTCAAATTT	3	13	5	11119		- Transcribed locus, strongly similar to XP_536673.1 PREDICTED: similar to PAI-RBP1 protein [Canis familiaris]
1	TTGTACAACAGATACCT	1	7	1	11214	C2orf4	- Transcribed locus, strongly similar to NP_057039.1 chromosome 2 open reading frame 4; HCV NS5A-transactivated protein 7; C21orf19-like [Homo sapiens]
1	ACAGTCTGCCTAAAAAC	3	9	1	11742	GPX4	GPX4 Glutathione peroxidase 4
1	TGTGGCTGGCAGCTGGC	1	8	2	11884		- Transcribed locus, weakly similar to XP_514587.1 PREDICTED: similar to NIP1 [Pan troglodytes]
1	GACGAAAGTGTCATTGA	3	11	2	11961		- Transcribed locus, moderately similar to NP_054865.2 WBSCR5 protein isoform 1; HSPC046 protein; Williams-Beuren syndrome chromosome region 15; linker for activation of B cells; non-T cell activation linker [Homo sapiens]
1	TCTTCATCAAAATTCTC	3	7	1	12091		- Transcribed locus, moderately similar to XP_420423.1 PREDICTED: similar to hSNF2H [Gallus gallus]
1	AACGAGGAATTCCCAGT	6	23	9	12277	CYP3A22	- CYP3A22 mRNA for cytochrome P450
1	CAAAAAAAATTTTGTTT	0	5	2	12277	CYP3A22	- CYP3A22 mRNA for cytochrome P450
1	GAGACCATCGCCGTGGG	4	9	2	12313	IL17B	- Transcribed locus, strongly similar to XP_546311.1 PREDICTED: similar to Interleukin-17B precursor (IL-17B) (Cytokine-like protein ZCYTO7) (Neuronal interleukin-17 related factor) (Interleukin-20) (IL-20) (UNQ516/PRO1031) [Canis
1	TAAGGATAACTTGATCC	5	15	7	12361		- Transcribed locus, moderately similar to XP_523323.1 PREDICTED: similar to Leucine carboxyl methyltransferase 1 (Protein-leucine O-methyltransferase) (CGI-68) [Pan troglodytes]
1	ATGATGGACAATAAAAT	3	7	0	12809	B2M	B2M Beta 2-microglobulin
1	AGAGGTGTAGAATAAGT	2	24	9	12809	B2M	B2M Beta 2-microglobulin
1	GTAATCCTGCTCAGTAC	2	21	11	12809	B2M	B2M Beta 2-microglobulin
1	GAGGACTTGACCCCTGC	2	15	7	12892	TBPRF10	TBPRF10 TBP-related factor 10
1	TAAGCATAAGTTGTCTT	0	5	1	13600		- Transcribed locus
1	GTGCTATTATTAGGCTT	0	6	0	13766	MCL1	MCL1 Myeloid cell leukemia protein 1
1	TGCCAAGAAAATAAAAA	1	15	4	13832		- Transcribed locus
1	GACGCCATCAAGAAGAA	0	6	1	13956	TPM1	- Transcribed locus, strongly similar to XP_510462.1 PREDICTED: similar to sarcomeric tropomyosin kappa; TPM1-kappa [Pan troglodytes]
1	TGTGTTGAGAGCTTCTC	1	11	1	13961	EF1ALPHA	EF1ALPHA Polypeptide chain elongation factor 1alpha
1	AAGCTTTGAGTGAAGCC	1	7	3	13961	EF1ALPHA	EF1ALPHA Polypeptide chain elongation factor 1alpha
1	CTCATAGCAGTGCCAAC	0	10	2	14343	TCTP	TCTP Translationally controlled tumor protein
1	GCAGAGTGGGCTTCCCC	3	16	10	14463	FHL1C	FHL1C Four and a half LIM domains 1 protein, isoform C
1	GGAGCTGCGGACAGCTC	0	9	1	15420		- Transcribed locus, moderately similar to XP_540816.1 PREDICTED: similar to KIAA1394 protein [Canis familiaris]
1	CTAACTAGTTACGCGAC	8	60	29	15605		- Transcribed locus, strongly similar to XP_541741.1 PREDICTED: similar to H1 histone family, member X [Canis familiaris]
1	TGAATAAAGTTGTCAAA	0	5	0	15893	SLN	- Sarcolipin
1	AATGAAAGATACTTTCA	3	10	5	16431		- Clone rspc012_c10.y1.abd, mRNA sequence
1	CTTCAGGGCTGCAGGGA	0	7	0	16678	ZYX	- Transcribed locus, strongly similar to NP_003452.1 zyxin [Homo sapiens]
1	ATTGTTTATGAAAAGTT	1	5	0	16781		- Transcribed locus, strongly similar to XP_486778.1 similar to Nonhistone chromosomal protein HMG-17 (High-mobility group nucleosome binding domain 2) [Mus musculus]
1	GCACGTGTTTTCTTGGG	3	13	8	17228	RPL35	RPL35 60S ribosomal protein L35
1	GGCTCTTCACTCACCCC	4	26	17	18026		- Transcribed locus, strongly similar to NP_981947.1 similar to CG10671-like [Homo sapiens]
1	CTTATGGTTGATCAGTT	0	8	2	18436		- Clone Clu_10137.scr.msk.p1.Contig2, mRNA sequence
1	CCTGACCCCACACGCCC	10	49	17	19141		- Transcribed locus, moderately similar to NP_035748.1 troponin T1, skeletal, slow; skeletal muscle slow-twitch TnT [Mus musculus]
1	TGTTGTGGAACAGAGTT	3	13	6	19335		- Transcribed locus, moderately similar to NP_034997.1 myomesin 1; skelemin [Mus musculus]
1	AGGATGCAGGTTTGATC	1	6	0	19399		- Transcribed locus
1	TGGCCATCTGGGACGTG	1	12	6	19418	APOBEC2	- Transcribed locus, strongly similar to NP_006780.1 apolipoprotein B mRNA editing enzyme, catalytic polypeptide-like 2; apolipoprotein B mRNA editing enzyme, catalytic polypeptide 2 [Homo sapiens]
1	AGGATGCAGGTTTGATC	1	6	0	19561	AAAS	- Transcribed locus, strongly similar to NP_056480.1 achalasia, adrenocortical insufficiency, alacrimia (Allgrove, triple-A); aladin [Homo sapiens]
1	GTCCACAATGTATGGTT	0	21	10	19588	HSPB2	- Transcribed locus, strongly similar to NP_001532.1 heat shock 27kDa protein 2; heat shock 27kD protein 2 [Homo sapiens]
1	AATAAATGACTTCTTCC	2	16	5	19879		- Clone rese12c_e15.y1.abd, mRNA sequence
1	TTAGGGGTGAGTGGAGG	2	8	0	20525		- Transcribed locus
1	GATGCCATCAAGAAGAA	0	16	3	20571	TPM2	TPM2 Beta-tropomyosin
1	AAGGATGAGGAAAAGAT	2	21	11	20571	TPM2	TPM2 Beta-tropomyosin
1	GACCTGCGGGCCAACCT	0	15	5	20584		- Clone rssp29_i8.y1.abd, mRNA sequence
1	GGGCGGGGCCCCCGTGC	9	60	19	20607		- Transcribed locus
1	CAGTAGGCGGCCCTCCC	4	13	5	21401		- Transcribed locus, strongly similar to NP_694565.1 hypothetical protein FLJ30829; RNA-binding region (RNP1, RRM) containing 6 [Homo sapiens]
1	CTCCACCTCCCCGGCGC	0	5	1	21418	EEF1A1	- Metallothionein isoform, partial sequence
1	TTTGGCAGCTTGCAGAG	3	24	15	21839		- Clone rmas916b_f16.y1.abd, mRNA sequence
1	TGTAAACCCACGCCCCA	0	5	0	22278		- Transcribed locus
1	ATGGCAATTTCTGTATA	1	7	3	22761	CFL2	- Cofilin 2
1	GGCTTGACCCCTACCCA	0	5	0	24380		- Transcribed locus
1	ATGATGCCTGAGGCTGG	2	10	3	24415	TUBB6	- Transcribed locus, strongly similar to NP_006077.1 tubulin, beta, 4 [Homo sapiens]
1	ACTGGAGCCTTAATAAA	3	10	4	24902		- Clone rebs32c_c10.y1.abd, mRNA sequence
1	TGTGAGATGGTTGTTTT	2	11	7	25882		- Transcribed locus
1	GGCCCATATCCCTCCCT	73	183	34	26279	MYL4	- Transcribed locus, strongly similar to NP_002467.1 atrial/embryonic alkali myosin light chain; myosin, atrial/fetal muscle, light chain [Homo sapiens]
1	CCTCCCAAGAAGCCTGA	1	7	1	26279		- Transcribed locus, strongly similar to NP_002467.1 atrial/embryonic alkali myosin light chain; myosin, atrial/fetal muscle, light chain [Homo sapiens]
1	TGGCGTACGGAAGACCC	4	23	5	26282		- Transcribed locus, moderately similar to XP_453838.1 unnamed protein product [Kluyveromyces lactis]
1	CTTCTGCCGAGCCCTGG	1	5	0	26305		- Transcribed locus, moderately similar to XP_536670.1 PREDICTED: similar to DKFZP566O084 protein [Canis familiaris]
1	AGTGTTGCAAAAAAAAA	1	9	3	26469	LRP16	- Transcribed locus, strongly similar to NP_054786.2 LRP16 protein [Homo sapiens]
1	CTCGATGTGGAGAGGTC	0	5	1	27665		- Transcribed locus, moderately similar to XP_537376.1 PREDICTED: similar to beta myosin heavy chain [Canis familiaris]
1	CCTTCTTGCTACCTGTT	3	13	6	28465	PGM5	- Transcribed locus, strongly similar to XP_372112.3 PREDICTED: similar to phosphoglucomutase 5 [Homo sapiens]
1	TAAGGATAACTTGATCC	5	15	7	30671		- Transcribed locus, moderately similar to NP_003944.1 myelin protein zero-like 1 isoform a; protein zero related [Homo sapiens]
1	GGAGCGGCCCTAGAAAA	4	14	6	31328		- Transcribed locus
1	GTGACCACGGGTGACGG	25	130	73	31581		- Clone rcut39_i19.y1.abd, mRNA sequence
1	CGAAGTCACTGTCCCTG	0	10	1	31582		- Transcribed locus, strongly similar to NP_000993.1 ribosomal protein P0; 60S acidic ribosomal protein P0; acidic ribosomal phosphoprotein P0 [Homo sapiens]
1	ATAAAGAATAATAATAA	2	10	3	31628		- Transcribed locus, moderately similar to XP_547982.1 PREDICTED: similar to Delta-like protein precursor (DLK) (pG2) [Canis familiaris]
1	GACCCATAATGGCCACG	0	6	1	34938		- Transcribed locus
1	GGCCTTGATGCTTCGTC	2	7	0	36012		- Transcribed locus
1	TCCCAGTGTTGTTAGTT	1	8	1	37974		- Transcribed locus
1	TGAACTTCTGTACCATT	1	8	4	39291		- Transcribed locus
1	CAATAAACCTTGTCTTA	6	24	4
1	GGAGAGGACCAGCTCCA	1	12	0
1	GAATAAACCTTGTCTTC	18	61	28
1	GGAGTGGCCCTAGAAAA	5	13	2
1	GGAGAGGACCAGCTCCC	1	10	1
1	TTGAACATCTCCCCCAG	2	7	0
1	GCCCGTGCCAACGCCCA	2	7	0
1	CAATAAACCTTGTCTTT	3	15	4
1	GTGAGGGGAGAGAACTC	0	6	0
1	GCCGGCCTGGTATCGGC	2	6	0
1	GCCGTTCTTAGTTGGTG	1	32	16
1	TGCATTTTTGTTTGTTT	0	5	0
1	CATCCTAAGTGGTGTTT	0	5	0
1	AACCAGACGCGGAGGAG	0	5	0
1	AGAGCGAAGTGGAGGAA	0	5	0
1	CAGTTGCACTTGGTAAG	0	5	0
1	TCAATGTGTTAAAACCC	2	5	0
1	ATTAAGAGGGACGGCCG	1	22	10
1	TCAGTCACGCGGGTGGT	2	7	1
1	GAGGGCCGCAAGAAGTT	0	9	2
1	CTTTTCTCCACTCAAAC	0	12	4
1	CTTTTCTCCACTCAAAA	0	10	3
1	GACGGCTACTTCGATGC	0	10	3
1	GGTACAGCCTTAAAAAG	1	10	3
1	GCCTCAGTTCCGAAAAC	2	10	3
1	CCCATTGTACTTGGACT	0	8	2
1	TCTTAAGTCTCCTGGGG	0	8	2
1	CAGAGCACGCTGGATGC	0	12	5
1	TGTGTGTGTGTTTGTAG	0	7	2
1	GGTCTGTCTGAACTGCC	0	7	2
1	ACGACTTGAAATATAGT	0	5	1
1	GAAACCCACGTTTTCAT	0	5	1
1	GCACCTCCTAAAAAAAA	0	5	1
1	GAGGGCCGCAAGAAGAG	0	6	2
1	TGGGCAGCCTTCCCTCT	1	12	6
1	CTCGAATAAAAATGTAG	3	16	10
1	CATCTGTTGTTTGGAGC	2	9	5
1	TTTCCAGGCAAAAAAAA	2	14	9
1	CTTTTCTCCACTCAAAT	0	5	2
1	GGTTGATTCTGCCTAAA	0	5	2
1	TGCTGCGGGTGCAGCCC	1	8	5
2	ACCGGTCCTGTCAGCTG	3	0	6	769		- Transcribed locus
2	TGCTTTCACGCCCTTAG	19	5	11	804	ARF1	- Transcribed locus, strongly similar to XP_531820.1 PREDICTED: similar to ADP-ribosylation factor 1 [Canis familiaris]
2	TTCTTGAACAATCAGGT	3	1	7	857	OS9	- Transcribed locus, strongly similar to XP_531650.1 PREDICTED: similar to Protein OS-9 precursor [Canis familiaris]
2	TAACAATAAAGTCTGTT	51	30	71	953		- Transcribed locus, moderately similar to NP_031776.1 cytochrome c oxidase, subunit VIIIa; COX VIII-L [Mus musculus]
2	TCTCCGATGCCTTGTAT	16	3	16	1082		- Transcribed locus
2	CTGTGTAAGCTGTGTCC	13	5	10	1198	PCMT	- Protein carboxyl-o-methyltransferase (PCMT)
2	GGCGCAGGCGTGGGGGC	42	23	55	1262		- Transcribed locus, moderately similar to XP_537566.1 PREDICTED: similar to 6.8K proteolipid protein, mitochondrial - bovine [Canis familiaris]
2	CAAACTCTTGCCACGAT	257	268	400	1458	SPARC	- SPARC
2	CGATGTATATTAAACTT	11	5	20	1638		- Clone rcad23b_b10.y1.abd, mRNA sequence
2	TGATCGCGACGCGCCAG	5	1	7	1675	TIMM13	- Transcribed locus, strongly similar to NP_036590.1 translocase of inner mitochondrial membrane 13; mitochondrial import inner membrane translocase subunit Tim13B; translocase of inner mitochondrial membrane 13 (yeast) homolog B [
2	TGCTTCGTGTAGAGATG	5	0	3	1880		- Transcribed locus
2	CAATAAACTGAAAAGAG	14	19	38	1881	EIF1	- Transcribed locus, strongly similar to XP_537644.1 PREDICTED: similar to Eukaryotic translation initiation factor 1 (eIF1) (Protein translation factor SUI1 homolog) (Sui1iso1) [Canis familiaris]
2	TGAAGTAACAAACTGGT	14	17	27	1881	EIF1	- Transcribed locus, strongly similar to XP_537644.1 PREDICTED: similar to Eukaryotic translation initiation factor 1 (eIF1) (Protein translation factor SUI1 homolog) (Sui1iso1) [Canis familiaris]
2	GAAAATAAAAGTTGTAT	5	0	6	2047		- Transcribed locus
2	GTATGGTAGGACCGGGT	8	2	5	2163	DBN1	- Transcribed locus, strongly similar to XP_524029.1 PREDICTED: similar to Cold-inducible RNA-binding protein (Glycine-rich RNA-binding protein CIRP) (A18 hnRNP) [Pan troglodytes]
2	CTGGGTCTCCCTCCACT	2	0	5	2288	NME2	- Transcribed locus, strongly similar to NP_060501.2 WD repeat domain 6 protein [Homo sapiens]
2	TTCACTGTTCATATACC	4	5	12	2375	GPI	GPI Muscle phosphohexose isomerase
2	TTTAGCTACTAAAAAGC	13	8	19	2449	IDH2	IDH2 NADPH-specific isocitrate dehydrogenase
2	GCCCAAGCTACAGCCTT	6	3	17	2515	TSC2	- Transcribed locus, strongly similar to XP_537008.1 PREDICTED: similar to tuberin [Canis familiaris]
2	CTGGGCCCGGCCCCCTG	10	1	6	2571	PLD3	- Transcribed locus, strongly similar to XP_541616.1 PREDICTED: similar to PLD3 protein [Canis familiaris]
2	TACTTGGGGGCAGACAG	6	0	5	2803		- Clone Clu_30839.scr.msk.p1.Contig2, mRNA sequence
2	CAAGATGAAGCTCTCTC	21	9	16	3014	MAGED1	- Transcribed locus, strongly similar to XP_521069.1 PREDICTED: similar to KIAA1859 protein [Pan troglodytes]
2	CGCACAGGGATGCCGGC	14	13	31	3233		- Transcribed locus
2	CCCCGCCCGCTATGCCC	12	6	20	3303		- Transcribed locus
2	TAGACTTACTGCTGCCT	11	4	18	3588	GOT2	GOT2 Aspartate aminotransferase
2	GGGTTCTCTGATGAAGG	6	0	4	3612	SQSTM1	- Transcribed locus, strongly similar to NP_003891.1 sequestosome 1; ubiquitin-binding protein p62; phosphotyrosine independent ligand for the Lck SH2 domain p62; Paget disease of bone 3 [Homo sapiens]
2	GCTGTGAACAACTGCGG	7	1	5	3750	MTCH1	- Transcribed locus, strongly similar to NP_063933.1 mitochondrial carrier homolog 1; mitochondrial carrier homolog 1 isoform b [Mus musculus]
2	TGGCCAGCTATGTAAAG	9	1	9	3825		- Clone rcov25b_b12.y1.abd, mRNA sequence
2	CAACTGTATTTATTTTT	6	4	12	4263	ACO2	ACO2 Heart aconitase
2	GTGCTACTCCTTCCCTT	5	4	12	4345	COL4A1	- Transcribed locus, strongly similar to NP_034061.1 procollagen, type IV, alpha 1 [Mus musculus]
2	CCAATTTCTGTGTGTCT	18	10	19	4554		- Transcribed locus, moderately similar to XP_526220.1 PREDICTED: similar to coated vesicle membrane protein [Pan troglodytes]
2	TGAAATTTGCTTCTGTC	6	0	6	4789		- Transcribed locus
2	GTTTAACTAATAATAAA	8	4	11	5315	COX6B1	- Transcribed locus, strongly similar to NP_079904.1 cytochrome c oxidase, subunit VIb [Mus musculus]
2	GTTTGGCAGTGCAAGAA	11	4	11	5525		- Transcribed locus
2	CTCCCTTCCCCTCCCCA	6	0	8	5548		- Transcribed locus
2	TGCAGAAGAGCCCAGCA	3	0	5	5632	MGC52000	- Transcribed locus, strongly similar to XP_543873.1 PREDICTED: similar to CXYorf1-related protein [Canis familiaris]
2	GATTAACATTAAACTTA	13	5	10	5805	YWHAE	- Transcribed locus, strongly similar to NP_006752.1 tyrosine 3/tryptophan 5 -monooxygenase activation protein, epsilon polypeptide; mitochondrial import stimulation factor L subunit; protein kinase C inhibitor protein-1; 14-3-3 ep
2	GAAGGCTTAAAGTAGGG	7	6	14	6694	CYCS	- Cytochrome c-like protein
2	TGCTGTGCATATTCTGA	19	5	12	6702		- Transcribed locus
2	GCTATTGAAGAGCAAGT	15	6	17	6729		- Clone Clu_232.scr.msk.p1.Contig2, mRNA sequence
2	TACGACTTAATAAATCC	18	15	27	7247		- Clone rcje01_d15.y1.abd, mRNA sequence
2	TGCTGTGGGTGCAGCCC	7	1	4	7576		- Transcribed locus
2	ACTAACTGTGTAAGTGC	15	6	10	8150		- Transcribed locus
2	TTGTCTGCTATGTTCCT	77	52	71	9029		- Transcribed locus, weakly similar to NP_000090.1 cystatin C precursor; cystatin 3; gamma-trace; post-gamma-globulin; neuroendocrine basic polypeptide [Homo sapiens]
2	GTCATTTTCTAGTTTTT	11	1	14	9299		- Transcribed locus
2	TAGAAGCCAACATATAT	2	0	6	9876		- Transcribed locus
2	TCTCTAAAGTATTTTTC	5	0	4	10618		- Transcribed locus, moderately similar to XP_225548.2 PREDICTED: similar to Neuroepithelial cell transforming gene 1 protein (Rho guanine nucleotide exchange factor 8) [Rattus norvegicus]
2	GAAAAAGGGACATTTCA	2	0	5	11019		- Clone rhlv19b_p13.y1.abd, mRNA sequence
2	TGCTTGTACATAGGCTA	22	16	36	11072	ATF4	- Transcribed locus, strongly similar to XP_531731.1 PREDICTED: similar to activating transcription factor 4 [Canis familiaris]
2	CAAAGAGTAACAGAGGC	3	0	6	11098		- Transcribed locus, weakly similar to XP_515495.1 PREDICTED: hypothetical protein XP_515495 [Pan troglodytes]
2	AATACTTTTGTATTGCT	10	6	15	11119		- Transcribed locus, strongly similar to XP_536673.1 PREDICTED: similar to PAI-RBP1 protein [Canis familiaris]
2	CTCTAATGTGATCAACC	5	0	6	11164	POLG	- Transcribed locus, strongly similar to NP_059490.1 polymerase (DNA directed), gamma; mitochondrial polymerase gamma; polymerase, gamma; Pol gamma; polymerase gamma; mitochondrial DNA polymerase gamma; mitochondrial DNA polymeras
2	ACTGAGCGCCGTGTGCC	5	3	12	11197	Hsp27	Hsp27 Heat shock 27kDa protein 1
2	TTCGGGTCATTAGATCT	10	5	14	11250	LHFP	- Transcribed locus, strongly similar to NP_005771.1 lipoma HMGIC fusion partner [Homo sapiens]
2	CACAAAATAAAATTATT	2	0	6	11675		- Transcribed locus
2	ATTGGCACTCTGACTGC	5	3	11	11677	SLC25A3	- Transcribed locus, strongly similar to XP_532660.1 PREDICTED: similar to SLC25A3 protein [Canis familiaris]
2	TCACCGATCTCTCGGGC	23	15	28	11961		- Transcribed locus, moderately similar to NP_054865.2 WBSCR5 protein isoform 1; HSPC046 protein; Williams-Beuren syndrome chromosome region 15; linker for activation of B cells; non-T cell activation linker [Homo sapiens]
2	GTGCCCTCCTGCTGTGC	5	0	3	12032		- Transcribed locus
2	TTTCGGGTTACCGTCAC	48	29	49	12288	FTH1	FTH1 Ferritin heavy-chain
2	GGGAAGGGGTTTCACGG	6	2	9	12417	MDH2	MDH2 Mitochondrial malate dehydrogenase
2	CTGGGTCTCCCTCCACT	2	0	5	12434		- Transcribed locus, moderately similar to XP_541888.1 PREDICTED: similar to FLJ10496 protein [Canis familiaris]
2	TAAAATATTGAAGTGTC	6	5	16	12680		- Transcribed locus
2	TGCCTCCACTCCTGCAG	4	1	7	13262	EIF4EBP1 2	EIF4EBP1 Translation initiation factor 4E binding protein 1
2	GTGAACGTTCCTAAAAC	16	6	12	13585	NLN	NLN Soluble angiotesin-binding protein
2	TTAAACCTCAAATAAAT	26	9	23	13760		- Transcribed locus, strongly similar to XP_535628.1 PREDICTED: similar to heterogeneous nuclear ribonucleoprotein D-like [Canis familiaris]
2	AGGAGTTGAGGGGATAA	8	1	6	13780	SLA-8	- SLA-8
2	GCCTTGGCATATACGGT	6	2	12	13817	VDAC3	VDAC3 Voltage-dependent anion channel 3
2	GTCATAGCAGTGCCAAC	7	5	13	14343	TCTP	TCTP Translationally controlled tumor protein
2	TGCTGTGGGACAAGTGT	10	7	19	15701		- Clone rche24_e4.y1.abd, mRNA sequence
2	TACTGAAGATAAAAAGC	14	5	10	16429		- Clone Clu_1350.scr.msk.p1.Contig2, mRNA sequence
2	TGGGGGTACTGTCATCC	8	4	16	17183	ATP5D	- Transcribed locus, strongly similar to NP_001678.1 ATP synthase, H+ transporting, mitochondrial F1 complex, delta subunit precursor; mitochondrial ATP synthase, delta subunit [Homo sapiens]
2	AAACAAAACAAATAAAA	6	8	17	17186	POLR2B	POLR2B DNA-directed RNA polymerase II polypeptide B
2	GTTGTAGTGTTGGTAAA	3	2	8	17301		- Transcribed locus
2	CTAATGTGCAGGGGTAA	4	0	6	18308	PRKRIP1	- Transcribed locus, strongly similar to XP_370728.2 PREDICTED: similar to heterogeneous nuclear ribonucleoprotein A3 [Homo sapiens]
2	ATCAAGTTCGAGGAGGC	6	1	9	19477		- Transcribed locus, strongly similar to XP_058961.2 PREDICTED: trafficking protein particle complex 5 [Homo sapiens]
2	CTAATAAACTTTTTTGG	11	3	7	20160		- Transcribed locus, strongly similar to XP_510871.1 PREDICTED: similar to DREV1 protein [Pan troglodytes]
2	CTTTTTTCCCTGGGTTT	6	3	10	20273	ZFP36L1	- Transcribed locus, strongly similar to NP_031590.1 zinc finger protein 36, C3H type-like 1; butyrate response factor 1 [Mus musculus]
2	TTAGGGGCGAGTGGAGG	14	9	29	20525		- Transcribed locus
2	CAGTGTATTTTGTAGTA	8	1	14	21431		- Clone Clu_131900.scr.msk.p1.Contig1, mRNA sequence
2	AGGCCAAGAAATTCCCT	5	4	11	21958		- Transcribed locus
2	GGACGCCAGAGTTGAGG	5	2	9	24380		- Transcribed locus
2	CTGTGGGTGCAGCCTCC	4	0	5	28670		- Transcribed locus
2	TTCTTGAACAATCAGGT	3	1	7	30137		- Transcribed locus
2	GAACGCCTAATAAAGCA	7	1	8	32126		- Transcribed locus
2	GGCGCAGGCGTGGGGGC	42	23	55	32923		- Transcribed locus, strongly similar to NP_061138.2 vacuolar protein sorting 33B (yeast homolog)); vacuolar protein sorting 33B (yeast homolog) [Homo sapiens]
2	GCTCGGATCCCGCGTTG	6	1	9	34734		- Transcribed locus
2	ACCACTTACCGGAGCCC	90	51	96
2	CACGCTTTCTTCAAAGC	24	9	34
2	CCCATTGTACTTGAACT	501	448	515
2	TCAAGCCTAGCAGTCTA	11	4	15
2	TTGTGGGATCTTTAGAA	2	0	5
2	ATCTGCCGTTAATAAAT	2	0	5
2	TGGCCCCGCCTTGTCAA	5	1	7
2	CCAACACTCATAGCAAT	22	16	27
2	CCCATTGTACTTGAACC	12	4	11
2	TGGGGCCCACGTTACAA	5	0	3
2	GCCGGCCTGGTATCGGA	8	2	5
3	CAGTGGAGAAATAAAGT	2	22	18	8	RYR1	RYR1 Ryanodine receptor 1
3	GTCCCTTACTTTCCCAG	3	74	105	24	DES	LOC396725 Muscle-specific intermediate filament desmin
3	GCCCATTCCCGCCTGGG	0	16	21	24	DES	LOC396725 Muscle-specific intermediate filament desmin
3	CTTTTCTCCACTCAAAG	3	301	378	415	CKM	CKM Muscle creatine kinase
3	ACTCTTAAACTTTCTCT	0	7	5	909	CMYA3	CMYA3 Similar to cardiomyopathy associated 3
3	CAACTTAGTTTCACAGC	0	5	6	1005	MRLC2	MRLC2 Myosin regulatory light chain
3	TCATCCGGCAGAATGCG	0	8	8	1006	PGM1	PGM1 Phosphoglucomutase 1
3	GACGGCTACATCGATGC	8	125	111	1283	TNNC2	TNNC2 Troponin C2
3	GTTGCGTGTCACCAGGA	0	7	6	1283	TNNC2	TNNC2 Troponin C2
3	GAGCACTGCACCACCCG	0	3	5	1458	SPARC	- SPARC
3	GACCATCAGTTCTCTGG	0	5	3	1458	SPARC	- SPARC
3	TTCAAATAAACAGGAGG	22	262	222	2386	MLC2V	MLC2V Myosin light chain 2V
3	AGGACCACCCCCACACC	0	4	5	2786		- Transcribed locus, moderately similar to XP_538218.1 PREDICTED: similar to Integrin alpha-7 precursor (UNQ406/PRO768) [Canis familiaris]
3	TATTTTAATCATCTTCC	0	4	7	2922	RNPC3	- Transcribed locus, strongly similar to NP_060089.1 U11/U12 snRNP 65K protein [Homo sapiens]
3	GTGGGGAGTACACTATG	0	3	5	3007		- Transcribed locus
3	TTTTTTGGCCTGTGTGA	4	32	34	3007		- Transcribed locus
3	CTAAAATGCATTTGTTC	0	4	5	4204	GYG1	- Transcribed locus, strongly similar to NP_004121.2 glycogenin [Homo sapiens]
3	GGGGTTCCTGCTTCAGG	0	3	5	4439	Pfdn5	- Transcribed locus, strongly similar to XP_486781.1 similar to prefoldin 5; EIG-1; c-myc binding protein MM-1 [Mus musculus]
3	AGAGCATAAGAGGCTAT	3	35	29	4519		- Clone rnca12b_a16.y1.abd, mRNA sequence
3	GGCGGTGCTTTTGTATT	1	15	16	5284		- Transcribed locus, moderately similar to XP_485652.1 similar to SLC25A5 protein [Mus musculus]
3	CTCTGAGGCTCGTGCTG	1	9	7	5520	SEPX1	- Transcribed locus, strongly similar to NP_057416.1 selenoprotein X, 1; selenoprotein R; methionine sulfoxide reductase; methionine-R-sulfoxide reductase [Homo sapiens]
3	GCCTAAATGGGGATTAG	0	28	16	6192		- Transcribed locus
3	ACCGCCCTGGTGGTCTG	0	7	5	6289	RAMP1	RAMP1 Receptor activity-modifying protein 1
3	GACATTGCGGGAACCTT	1	9	12	6618		- Transcribed locus
3	GTGCCTGGCGCAGCGAT	1	8	7	6705		- Transcribed locus, strongly similar to NP_112327.1 ribosomal protein L10a [Rattus norvegicus]
3	GAAATAAGTGACCGTTT	0	5	3	6783		- Transcribed locus
3	TAGAAATTATTCACATT	0	10	8	7849		- Transcribed locus, strongly similar to XP_535949.1 PREDICTED: hypothetical protein XP_535949 [Canis familiaris]
3	TCTAAAAAATTTCTACT	0	4	5	8224		- Transcribed locus
3	AAGTTATCTATGTGGAA	0	5	8	8464		- Transcribed locus
3	GCAACTGTCACGGCGCT	0	5	7	8917	ALDOA	- Transcribed locus, strongly similar to XP_536914.1 PREDICTED: similar to fructose-1,6-bisphosphate aldolase A [Canis familiaris]
3	CCTGGGCCTTGGACCCG	1	16	18	8946	ATP1A2	- Transcribed locus, strongly similar to NP_000693.1 Na+/K+ -ATPase alpha 2 subunit proprotein; migraine, hemiplegic 2; sodium-potassium ATPase; Na+/K+ ATPase 2; sodium pump 2; sodium/potassium-transporting ATPase alpha-2 chain; Na
3	TACAGAATATGATCAAG	0	18	20	9017		- Clone rcmu36_b4.y1.abd, mRNA sequence
3	ACACTTGGAAGTTTAGC	0	14	13	9655		- Clone rton1218b_p2.y1.abd, mRNA sequence
3	TATGATGACTAATCAGT	0	5	8	10822		- Transcribed locus, strongly similar to NP_001395.1 eukaryotic translation elongation factor 1 gamma; elongation factor 1-gamma; EF-1-gamma; eEF-1B gamma; translation elongation factor eEF-1 gamma chain; PRO1608; pancreatic tumor
3	GTTTCATCTCCCGGGAG	0	5	9	10931		- Transcribed locus, weakly similar to XP_416753.1 PREDICTED: similar to Alpha crystallin A chain [Gallus gallus]
3	GATGTGGCGGCATCTGA	0	4	6	10942	ENO3	- Transcribed locus, strongly similar to XP_484728.1 similar to Eno1 protein [Mus musculus]
3	GACTAATCTTTCTGATC	3	53	32	10947	TTN	- Titin, 3'UTR
3	CAAAGATAAAAGTAGTA	0	15	9	10960	CA3	CA3 Carbonic anhydrase III
3	TAGCAATTACACATAAG	1	15	16	10960	CA3	CA3 Carbonic anhydrase III
3	CTTACTAAAATAAAAAC	1	13	11	10960	CA3	CA3 Carbonic anhydrase III
3	TTTCCCCTCTCTGGTTC	0	8	8	10961	MYOZ1	- Transcribed locus, strongly similar to NP_067068.1 myozenin 1; calsarcin-2 [Homo sapiens]
3	GATATTGCTGAATGAAC	1	9	8	11004	C1QB	C1QB Complement C1qB
3	TACTCCGTGCAGCGAAA	0	23	16	11131	VIM	- Transcribed locus, strongly similar to XP_535175.1 PREDICTED: similar to vimentin [Canis familiaris]
3	GAGGCCGTGGCCGCCCA	17	117	120	11143		- Transcribed locus, moderately similar to NP_002620.1 phosphoglycerate mutase 1 (brain); Phosphoglycerate mutase A, nonmuscle form [Homo sapiens]
3	TTTTTAAAGCCTTGCCA	0	10	7	11302	COL3A1	COL3A1 Type III collagen
3	AAAATAAACATCCTCGG	1	33	28	11770	PDLIM7	- Transcribed locus, strongly similar to NP_005442.2 enigma protein isoform 1; LIM domain protein; 1110003B01Rik [Homo sapiens]
3	TGGTAAAGCTGTTTGGG	1	35	24	12191	HSP90	HSP90 90-kDa heat shock protein
3	AATGGATGAACGAGATT	0	10	5	12809	B2M	B2M Beta 2-microglobulin
3	TATAAAGTCTTCAGTTT	0	5	6	12809	B2M	B2M Beta 2-microglobulin
3	AAGATCAAGATCATCGC	2	32	45	13874	ACTG1	ACTG1 Beta actin
3	ACATCAGAGCAGTATTT	0	3	5	13950	PDLIM5	- Transcribed locus, strongly similar to NP_006448.1 LIM protein (similar to rat protein kinase C-binding enigma); enigma homolog [Homo sapiens]
3	TTTACTCAACCTTTGGT	1	21	21	13955	MYBPC1	- Transcribed locus, strongly similar to NP_002456.2 myosin binding protein C, slow type isoform 1; skeletal muscle C-protein; myosin-binding protein C, slow-type [Homo sapiens]
3	GAAAGATTGTTGGTGTT	1	16	20	14062		- Transcribed locus, moderately similar to NP_002169.1 insulin-like growth factor binding protein 6 [Homo sapiens]
3	ACTAACTGTCCAAATCT	5	82	75	14459	MYL1	MYL1 Myosin light chain
3	TGAATAAAGTTGTCAAC	2	147	240	15893	SLN	- Sarcolipin
3	CCACAGAGAACAAGGTG	0	6	3	15909	MYH2	MYH2 Myosin heavy chain 2a
3	TTTGAAATAAAATTTTT	0	6	11	16426	EIF2S3	- Transcribed locus, strongly similar to NP_001406.1 eukaryotic translation initiation factor 2, subunit 3 gamma, 52kDa; eukaryotic translation initiation factor 2G; eukaryotic translation initiation factor 2, subunit 3 (gamma, 52
3	CAACTTAGTTTCACAGC	0	5	6	16470		- Clone rcje05_p6.y1.abd, mRNA sequence
3	CCAAGAATTTGGAGTCT	0	4	5	17108	NPEPPS	LOC414413 Puromycin sensitive aminopeptidase
3	AAAGCATAACGGATTTT	0	5	3	17610		- Transcribed locus
3	GGCGCCAACTACAGCAG	0	34	54	18535	TNNT3	TNNT3 Troponin T fast skeletal muscle type
3	AACGTCCGGGCCAGAGT	4	46	32	18535	TNNT3	TNNT3 Troponin T fast skeletal muscle type
3	GACCTGGCCGGGAACAT	0	25	14	19186	MYL7	- Transcribed locus, strongly similar to NP_067046.1 myosin light chain 2a [Homo sapiens]
3	GCCTGCAGGAAGGCTCT	0	6	7	19310		- Clone rche22_a10.y1.abd, mRNA sequence
3	TCTGCGGCGCGGCTTCC	0	4	7	20036	RPS20	RPS20 40S ribosomal protein S20
3	GAGGGCCGCAAGAAGAT	13	145	151	20584		- Clone rssp29_i8.y1.abd, mRNA sequence
3	AACATTTGAAAAAAAAA	0	5	8	21011	COL1A2	- Transcribed locus, strongly similar to NP_001003187.1 type I procollagen pro-alpha 2 chain [Canis familiaris]
3	GGCTGTGTGCTTTACCC	0	5	6	21096		- Transcribed locus, weakly similar to XP_378973.2 PREDICTED: hypothetical protein XP_378973 [Homo sapiens]
3	GGCTTATAGGGAGGGGT	0	4	5	21549	MGEA5	- Transcribed locus, strongly similar to NP_036347.1 meningioma expressed antigen 5 (hyaluronidase); hyaluronidase in meningioma; O-GlcNAcase [Homo sapiens]
3	TGAGCTTCCTGGAAAGG	0	14	7	21745		- Transcribed locus, moderately similar to NP_000028.2 ankyrin 1 isoform 3; ankyrin-R; ankyrin-1, erythrocytic [Homo sapiens]
3	CTGCCCCTGGTGGCCCT	0	3	5	21952	Pacsin3	- Transcribed locus, strongly similar to NP_057307.2 protein kinase C and casein kinase substrate in neurons 3; SH3 domain-containing protein 6511 [Homo sapiens]
3	GCTACAGTGACTGCCAG	0	4	7	22161		- Transcribed locus, strongly similar to XP_532572.1 PREDICTED: similar to WWLS2783 [Canis familiaris]
3	CAATTAAAGTTGATTAC	0	5	3	22177	EP300	- Transcribed locus, strongly similar to NP_001420.1 E1A binding protein p300; E1A-binding protein, 300kD [Homo sapiens]
3	GCCTATCGCTATGAAAC	0	8	8	22945	AMPD1	- Transcribed locus, strongly similar to XP_540247.1 PREDICTED: similar to AMP deaminase 1 (Myoadenylate deaminase) (AMP deaminase isoform M) [Canis familiaris]
3	CTTCTTATTCAAAGTAC	1	12	13	24270		- Transcribed locus, strongly similar to XP_532180.1 PREDICTED: similar to alpha 1 chain-like collagen COLA1L precursor [Canis familiaris]
3	CGGGCACCCGCTAGGCC	0	4	6	25217	SELM	- Transcribed locus, strongly similar to XP_543485.1 PREDICTED: similar to selenoprotein M precursor [Canis familiaris]
3	AAGGCTCCGCCGTCACT	3	22	30	25702		- Transcribed locus, weakly similar to NP_031777.1 cytochrome c oxidase, subunit VIIIb; COX VIII-H [Mus musculus]
3	CAGTATTTAAAGCAGTT	0	5	5	28434	DNAJC5	- Transcribed locus, strongly similar to NP_079495.1 DnaJ (Hsp40) homolog, subfamily C, member 5; cysteine string protein [Homo sapiens]
3	AATATCTGCTTCTCCCA	0	4	6	28974	Tnk2	- Transcribed locus, strongly similar to XP_545148.1 PREDICTED: similar to non-receptor protein tyrosine kinase Ack [Canis familiaris]
3	GGAAAGCTGAATAAAGG	0	3	5	29629		- Transcribed locus
3	TCTAAGTACGCACGGCC	1	17	14	31581		- Clone rcut39_i19.y1.abd, mRNA sequence
3	TTTACAGGGGGGAGGGA	0	6	3	31586	TN-X	TN-X Tenascin-X
3	GCAAACAAGGAACGGAA	0	4	6	33360		- Transcribed locus
3	CTTGTGTATAGCTTTCT	0	5	7	33541		- Transcribed locus
3	CCAGGGAGACCACCGGC	0	10	7	36016		- Transcribed locus
3	TCCATCAAGGCTCAGCA	0	5	5	39385		- Transcribed locus
3	GAAGTGGAGACGCACCC	1	17	26
3	GTTTTGCTGCTTCCCAA	0	8	15
3	CAGCGTTGTGTCGGCAG	1	9	14
3	TGGTGTCATTGAACAGC	0	8	12
3	CATCAAGAGCTACCTGA	0	7	11
3	TTTTATTGGAAATGCCG	0	8	4
3	GTTTCAGAGAAATAAAG	0	12	16
3	CGAGCAAAGCCACTGGA	0	5	8
3	TGGGGCCCAGCTCTGTG	1	13	8
3	GCCACATCCTTTCTCCC	0	6	3
3	ATGTGAACTCCTGAATT	0	6	3
3	TTAAGGTACAAAACTAG	1	13	9
3	TAGAAAACATTGTCTTG	0	9	11
3	TTCAAATAAACAGGAGT	0	7	4
3	GGAGGTGGTGGCTAGGT	0	7	4
3	GAAATTGCAGAGAAGCA	0	7	4
3	CTTTTCTCCTCTCAAAG	0	3	5
3	ACCAAAACCAAAAGTGC	1	9	6
3	GCTTAGGCCAGCAGCTG	0	8	10
3	TTCCTGTCGAAGATGCG	0	4	6
3	CTTTTGTTCAGACCTGG	0	5	7
3	TGCCCCTCCTCGCCAGT	0	10	7
3	GGGGGTGACAGGCCCGA	1	10	7
3	TTCAAATAAACAGGAGC	1	11	8
3	TGCCCCTCCTCGCCAGA	1	12	9
3	GGAATAACGCCGCCGCA	0	6	4
3	CACAACTTAATATCACA	0	5	3
3	GAGGGCCGCAAGAAGAC	0	5	3
3	CAAAGCATTTTTGTGCA	2	22	19
3	GTGTGTTTCGCCGGGGG	0	4	5
3	TTCAATAGAGAAGAGGT	0	4	5
3	GAGATACCTTAATTCAT	0	4	5
3	TCTTTTAAAAACTTGTG	0	5	6
3	TCATCTGTAAATACAAT	0	11	9
3	ACTCTCTGTATAGGCTT	0	5	4
3	GAGAAAACGAAGACAAG	0	6	5
3	GACGGCTACATCGATGA	0	6	5
3	TTTTTTTCTTTTTTCCT	0	7	6
3	CCCTCATCCTTGTATGT	0	5	5
3	CCAACCGCTTGGCAGCA	0	5	5
3	TAAATAACAGCAATGTT	0	6	6
4	TGGAATCTGAAAAAAGG	7	11	2	12	STE	STE Estrogen sulfotransferase
4	AAAAAAAAAAAAAAAAA	81	40	37	165	GPRK7	GPRK7 G protein-coupled receptor kinase 7
4	TGTATAAAAATAAAAAA	9	5	1	308	TRA1	TRA1 Tumor rejection antigen (gp96) 1
4	AGCAGGGCTCCCCGTGC	20	12	9	369	PHI-1	PHI-1 Ubiquitous PKC-potentiated PP1 inhibitor
4	GTAAAAAAAAAAAAAAA	31	30	15	548	MMP7	MMP7 Matrilysin-related protein
4	GCCCTGGGGCCTCAATA	118	123	75	638	UBA52	UBA52 Ubiquitin/ribosomal fusion protein
4	GAAGCAGGACCAGTAAG	100	59	49	716	COFILIN	COFILIN COFILIN protein
4	GCCCGTGCCAACGCCCG	135	153	95	769		- Transcribed locus
4	CTGTTGGTGACATTCCT	130	136	47	784	RPS23	LOC396638 Ribosomal protein S23
4	GGCTTCGGCTTGTTTGA	290	237	186	791	RPLP2	- Transcribed locus, strongly similar to NP_000995.1 ribosomal protein P2; 60S acidic ribosomal protein P2; acidic ribosomal phosphoprotein P2 [Homo sapiens]
4	TGTGCTAAATGTGTCCG	92	52	36	803		- Clone rfty518b_p9.y1.abd, mRNA sequence
4	GTGATGGCCACAGTCAA	53	50	33	806	RPL23	RPL23 60S ribosomal protein L23
4	TCACCCACACCAGCAGC	10	5	2	806	RPL24	RPL23 60S ribosomal protein L23
4	GGCGATTCTCAGAATGA	23	13	10	846	PSMA7	- Transcribed locus, strongly similar to XP_357002.1 RIKEN cDNA 2410072D24 [Mus musculus]
4	GCAAAAAAAAAAAAAAA	36	26	16	865	LASS2	- Transcribed locus, strongly similar to NP_061365.1 SET domain, bifurcated 1 [Mus musculus]
4	CGGCTCGTGAAAGATGT	6	5	0	871	PSMB1	- Transcribed locus, strongly similar to NP_002784.1 proteasome beta 1 subunit; proteasome subunit HC5; proteasome component C5; macropain subunit C5; proteasome gamma chain; multicatalytic endopeptidase complex subunit C5 [Homo sap
4	GGCTTTGGTGGAGGTCG	10	17	5	945		- Clone reje13b_o11.y1.abd, mRNA sequence
4	TACCTGTGCCTGAAATG	11	8	1	948		- Transcribed locus, weakly similar to XP_511043.1 PREDICTED: similar to autoantigen RCD8 [Pan troglodytes]
4	AGCACCTCCAACTGTAT	27	12	11	965	EEF2	- Transcribed locus, strongly similar to NP_001952.1 eukaryotic translation elongation factor 2; polypeptidyl-tRNA translocase [Homo sapiens]
4	TAGAAAATTACATTAAG	5	3	0	1011		- Transcribed locus
4	GCAAAAAACCCTTCAGT	60	33	30	1062		- Transcribed locus, strongly similar to NP_000961.2 ribosomal protein L6; 60S ribosomal protein L6; tax-responsive enhancer element-binding protein 107; DNA-binding protein TAXREB107; neoplasm-related protein C140 [Homo sapiens]
4	TTTTGTAAATACTGGAG	22	10	13	1228	MARCKS	- Transcribed locus, strongly similar to NP_002347.4 myristoylated alanine-rich protein kinase C substrate; phosphomyristin; myristoylated alanine-rich protein kinase C substrate (MARCKS, 80K-L) [Homo sapiens]
4	AAGGTGGAGGAGATTGC	24	16	11	1277		- Transcribed locus, moderately similar to XP_524653.1 PREDICTED: similar to ribosomal protein L18a; 60S ribosomal protein L18a [Pan troglodytes]
4	GCCCCCAATAAAGGCAT	76	108	69	1320	LGALS1	LOC414915 Galectin-1
4	GCAGCCTGAGCTGACCA	5	3	0	1388	NUDT2	NUDT2 Diadenosine tetraphosphatase
4	GTTGTGATGGTTTTTTT	5	3	0	1448		- Transcribed locus, strongly similar to NP_031994.1 Ewing sarcoma breakpoint region 1; Ewing sarcoma homolog [Mus musculus]
4	GCCGCCATCCGCAGAGC	153	128	101	1500		- Transcribed locus, strongly similar to XP_533581.1 PREDICTED: similar to ribosomal protein L28 [Canis familiaris]
4	TGCATCTGGTGTAGGAA	42	21	18	1717	HSPA5	HSPA5 Heat shock 70kDa protein 5
4	TTTGATTTGTCCCTGAT	16	7	6	1771	NONO	- Transcribed locus, strongly similar to NP_031389.3 non-POU domain containing, octamer-binding; Nuclear RNA-binding protein, 54-kD; non-Pou domain-containing octamer (ATGCAAAT) binding protein; non-POU-domain-containing, octamer-b
4	ATAGTAGCTTCAGACTG	18	27	14	1798	FSCN1	- Transcribed locus, strongly similar to XP_546998.1 PREDICTED: similar to Fascin (Singed-like protein) (55 kDa actin bundling protein) (p55) [Canis familiaris]
4	TTGTCCAGAGGCCCAGT	10	10	2	1925		- Transcribed locus, strongly similar to NP_002687.1 DNA directed RNA polymerase II polypeptide G; DNA directed RNA polymerase II 19 kda polypeptide [Homo sapiens]
4	TACAGTGGCACATCTTG	5	4	0	1934		- Transcribed locus
4	TTAATAAAAACTTAGAG	22	13	9	2072	UBL5	- Transcribed locus, strongly similar to XP_512356.1 PREDICTED: similar to ubiquitin-like 5 [Pan troglodytes]
4	CAAAAAAAAAAAAAAAA	20	14	8	2155		- Transcribed locus, weakly similar to NP_004666.1 ras homolog I [Homo sapiens]
4	TAAGATTTCAATAAAAC	18	6	10	2292		- Transcribed locus
4	TACCTGTGCCTGAAATG	11	8	1	2468		- Transcribed locus
4	GGCACAGGCTGCTTCAG	5	4	0	2515	TSC2	- Transcribed locus, strongly similar to XP_537008.1 PREDICTED: similar to tuberin [Canis familiaris]
4	CCCCTCTCCCCGCCAAG	5	4	0	2596		- Transcribed locus
4	TAAAATTGCTGTAAATG	4	5	0	2620	SLBP	- Transcribed locus, strongly similar to NP_033219.1 stem-loop binding protein [Mus musculus]
4	GTGTCTCGAACCTGGAG	28	12	17	2710	VPS28	- Transcribed locus, strongly similar to NP_080118.1 vacuolar protein sorting 28 [Mus musculus]
4	CGGGCACCTACGAGGTC	25	12	15	2762	SSR4	- Transcribed locus, strongly similar to XP_521325.1 PREDICTED: similar to Translocon-associated protein, delta subunit precursor (TRAP-delta) (Signal sequence receptor delta subunit) (SSR-delta) [Pan troglodytes]
4	CAGCAGAAGCAGAAAAA	28	17	12	2764	SERF1A	- Transcribed locus, strongly similar to XP_535454.1 PREDICTED: similar to small EDRK-rich factor 2 [Canis familiaris]
4	GGTGTTTCCAGACTCAG	13	6	4	2781		- Transcribed locus
4	TCGCAACAGAAGAAAGG	4	6	0	2919	CD63	- Transcribed locus, strongly similar to XP_531624.1 PREDICTED: similar to CD63 antigen [Canis familiaris]
4	GGGGCAGGGGCTGAGTT	24	14	4	2975		- Transcribed locus, strongly similar to XP_516496.1 PREDICTED: poly(rC) binding protein 4 [Pan troglodytes]
4	GTAAAAAAAAAAAAAAA	31	30	15	3544	UBB	- Transcribed locus, strongly similar to NP_062613.2 ubiquitin C; polyubiquitin C [Mus musculus]
4	GTAGTGTAAAAAAAAAA	7	7	1	3544	UBB	- Transcribed locus, strongly similar to NP_062613.2 ubiquitin C; polyubiquitin C [Mus musculus]
4	GTGACAGCTTTCCTGAG	5	3	0	3839	TBRG1	- Transcribed locus, strongly similar to XP_522238.1 PREDICTED: similar to pannexin 3; gap junction protein pannexin 3 [Pan troglodytes]
4	CCCCAGCCAGTACCCAC	131	82	76	4042	RPS3	- Transcribed locus, strongly similar to NP_000996.2 ribosomal protein S3; 40S ribosomal protein S3; IMR-90 ribosomal protein S3 [Homo sapiens]
4	TTGGTGAAGGAGGAAGC	119	61	43	4122		- Transcribed locus, weakly similar to XP_539304.1 PREDICTED: similar to Ameloblastin precursor [Canis familiaris]
4	TCTGAATAAAGATGCCA	6	11	0	4203	ERBB3	- Transcribed locus, strongly similar to NP_058914.2 avian erythroblastosis oncogene B 3 [Rattus norvegicus]
4	TGCCACCAGTGCAGCCC	6	5	0	4213		- Clone Clu_33454.scr.msk.p1.Contig1, mRNA sequence
4	TAAAAAAAAAAAAAAAA	37	22	14	4280		- Transcribed locus
4	CGCTGGTTCCAGCAGAA	147	134	112	4365	RPL11	RPL11 60S ribosomal protein L11
4	CTGGCAAAAAAAAAAAA	19	29	14	4519		- Clone rnca12b_a16.y1.abd, mRNA sequence
4	CTGGCAAATCTAAAAAA	60	56	35	4519		- Clone rnca12b_a16.y1.abd, mRNA sequence
4	CTCAAAAACGGAGTGGA	7	4	0	4715	TM7SF2	- Transcribed locus, strongly similar to XP_533236.1 PREDICTED: similar to Delta(14)-sterol reductase (C-14 sterol reductase) (Sterol C14-reductase) (Delta14-SR) (Transmembrane 7 superfamily member 2) (Another new gene 1) (Putative
4	CGCTCTGGTGGGCTGCC	11	21	6	4973	ILKAP	- Transcribed locus, strongly similar to XP_543305.1 PREDICTED: similar to integrin-linked kinase-associated protein phosphatase 2C isoform 1 [Canis familiaris]
4	GCAGTGCCAGGCTACAA	22	14	8	4977	RFC2	- Transcribed locus, strongly similar to NP_852136.1 replication factor C 2 (40kD) isoform 1; replication factor C 40 kDa subunit; replication factor C (activator 1) 2 (40kD) [Homo sapiens]
4	ACAAATCCTTGAGTGTT	5	4	0	5018		- Clone rfty527b_d19r1.y1.abd, mRNA sequence
4	GGGACGTGTCGTTTGGG	18	16	7	5242	GPS1	- Transcribed locus, strongly similar to NP_997657.1 G protein pathway suppressor 1 isoform 1; Arabidopsis FUS6/COP11 homolog [Homo sapiens]
4	AATTTGCAGCCGACTTA	7	8	1	5355	H2AFY	- Transcribed locus, strongly similar to NP_036145.1 H2A histone family, member Y; MACROH2A1.2 [Mus musculus]
4	TATGAATGCTGCAGCTG	28	31	14	5663	CSPG2	- Transcribed locus, strongly similar to XP_546039.1 PREDICTED: similar to chondroitin sulfate proteoglycan 2 (versican) [Canis familiaris]
4	GCATTAAATCCACCTTT	14	11	0	5774		- Transcribed locus
4	CACCTCCGTCAGTACGA	80	51	35	6675	Gnas	PORGSA1 Alpha-stimulatory subunit of GTP-binding protein
4	TTCAGCTCCAGCGCGAA	30	17	12	6693		- Clone rhlv14b_l6.y1.abd, mRNA sequence
4	GTCCACTTCAGCCACCA	53	47	31	6698	KARS	- Transcribed locus, strongly similar to XP_511115.1 PREDICTED: similar to lysyl-tRNA synthetase [Pan troglodytes]
4	AATGACCTCGTCTCTGA	19	10	4	6903	TUBB2C	- Transcribed locus, strongly similar to XP_535868.1 PREDICTED: similar to tubulin, beta 2 [Canis familiaris]
4	TATCCAAACCCACAACA	8	9	1	7106		- Clone Clu_1053.scr.msk.p1.Contig1, mRNA sequence
4	TGTTCGTTGTCCAGGGT	5	4	0	7117		- Transcribed locus
4	ACTTCAACCCGGATGTG	40	83	24	7157		- Clone reep18c_d4.y1.abd, mRNA sequence
4	CAGCACCAGCGGAAGCA	5	6	0	7194	RYK	- Transcribed locus, strongly similar to XP_534269.1 PREDICTED: similar to RYK receptor-like tyrosine kinase isoform 2 [Canis familiaris]
4	TGTAAGTCTGCCTAAAT	13	7	3	7643		- Clone Clu_5035.scr.msk.p1.Contig3, mRNA sequence
4	TTTGTGAAAAGAGTATG	19	19	8	7701	STMN1	LOC494463 Stathmin-1
4	GATGACTTGCAAAGGAT	23	12	9	7742		- Transcribed locus, strongly similar to XP_485690.1 similar to histone acetylase complex subunit MRG15-2 [Mus musculus]
4	GTGAATGTATGTTTCTG	7	12	3	7839		- Transcribed locus
4	TGAATGGCCTAGAGAAC	19	11	6	7868		- Clone Clu_6013.scr.msk.p1.Contig7, mRNA sequence
4	GAGCGCTTTGGGTCCAG	77	60	53	8046	PPIA	PPIA Peptidyl-prolyl cis-trans isomerase A
4	TAAGATTTCAATAAAAC	18	6	10	8132		- Transcribed locus
4	TCCGTGCACCTCTCCCC	114	102	69	8763	RPS11	- Transcribed locus, strongly similar to XP_533619.1 PREDICTED: similar to ribosomal protein S11 [Canis familiaris]
4	TAGAGTGCTGTGCTTTG	23	10	11	8883	NDFIP1	- Transcribed locus, strongly similar to XP_128893.3 Nedd4 family interacting protein 1 [Mus musculus]
4	GGCTTCGGCTTGTTTGA	290	237	186	9562		- Transcribed locus, moderately similar to NP_000995.1 ribosomal protein P2; 60S acidic ribosomal protein P2; acidic ribosomal phosphoprotein P2 [Homo sapiens]
4	CACCCCTGAGGCTCACC	8	9	1	9914	CKB	- Transcribed locus, strongly similar to XP_537561.1 PREDICTED: similar to CREATINE KINASE, B CHAIN (B-CK) [Canis familiaris]
4	TGTCCGAAAAAAAAAAA	11	14	0	10115	TUBB2A	- Transcribed locus, strongly similar to XP_535868.1 PREDICTED: similar to tubulin, beta 2 [Canis familiaris]
4	AGTCGCACCAACCGGCC	38	22	12	10553		- Clone rmed27c_g16.y1.abd, mRNA sequence
4	TGCTGTGAAAGACTGAA	15	6	7	10576	HMGN1	- Transcribed locus, strongly similar to XP_535593.1 PREDICTED: similar to nonhistone chromosomal protein HMG-14 - bovine [Canis familiaris]
4	GGGTCAAAAGGTACCTA	18	10	7	10940	H3F3A	H3F3A Histone H3.3A
4	CTGGCAGATTGCAGGGT	12	8	4	11044	SF3A3	- Transcribed locus, strongly similar to XP_532553.1 PREDICTED: similar to Splicing factor 3A subunit 3 (Spliceosome associated protein 61) (SAP 61) (SF3a60) [Canis familiaris]
4	GTTCCCTGGCCCGTGCT	53	31	35	11087	FAU	FAU Ubiquitin-like/S30 ribosomal fusion protein
4	GGACCACTTAAGAAGGA	67	64	36	11099	RPL3	LOC396768 Ribosomal protein L3
4	TGGTGTTGAGGAAAGCA	69	48	36	11132	RPS18	RPS18 Ribosomal protein
4	TTGCGTTGAAAAGTTGA	15	11	4	11153	RPN2	RPN2 Ribophorin II
4	TCCTCCCTGCTTCCTCC	8	9	1	11165	SEC31L1	- Transcribed locus, strongly similar to XP_535630.1 PREDICTED: similar to SEC31-like 1 isoform 1 [Canis familiaris]
4	GGGGTGAAAGGTGGTAG	47	27	14	11775		- Transcribed locus
4	CTCAACAGCAACATCAA	25	10	10	11792	EIF3S5	- Transcribed locus, strongly similar to XP_290345.1 PREDICTED: similar to eukaryotic translation initiation factor 3, subunit 5 epsilon, 47kDa; eukaryotic translation initiation factor 3, subunit 5 (epsilon, 47kD); eIF3-epsilon [
4	TGGGCAAAGCCTTCAAT	91	48	57	11937	EEF1G	EEF1G Eukaryotic elongation factor 1 gamma-like protein
4	CTGGCTGCCCAGGACGT	34	34	20	11961		- Transcribed locus, moderately similar to NP_054865.2 WBSCR5 protein isoform 1; HSPC046 protein; Williams-Beuren syndrome chromosome region 15; linker for activation of B cells; non-T cell activation linker [Homo sapiens]
4	GCAGTCTTCCTGCCTTG	5	6	0	12022	TH1L	- Transcribed locus, strongly similar to NP_057481.2 TH1-like protein; TH1 drosophila homolog; negative elongation factor proteins C and D; TH1-like (Drosophila homolog) [Homo sapiens]
4	CCGGTGCAGAAGCAGAC	69	63	43	12073	RPS2	- Transcribed locus, strongly similar to XP_488151.1 PREDICTED: similar to 40S ribosomal protein S2 [Mus musculus]
4	TTCCCCACCCTTCACCC	21	9	8	12113	MAZ	- Transcribed locus, strongly similar to NP_002374.1 MYC-associated zinc finger protein; purine-binding transcription factor; serum amyloid A activating factor 2; Pur-1; Zif87 [Homo sapiens]
4	TTGAAGCTAAACCCGTA	22	15	6	12277	CYP3A22	- CYP3A22 mRNA for cytochrome P450
4	CTTGTGAACTGCACAAC	12	15	3	12457		- Clone rese11c_h7.y1.abd, mRNA sequence
4	GCCGGTGGCAGACCTGG	6	8	1	12532		- Transcribed locus, moderately similar to XP_515189.1 PREDICTED: similar to Rho GTPase activating protein 8 isoform 4; BCH domain-containing Cdc42GAP-like protein [Pan troglodytes]
4	GCCGGCCTGGTATCGGG	204	249	165	12962	RPS15	RPS15 Rig-analog DNA-binding protein
4	AAATTGTTTCACTTTGG	18	8	6	12975	PTF-BETA	PTF-BETA Pleiotrophic factor beta
4	CCCACAAGGTACTCCGT	31	16	19	13574		- Clone relu1310b_k10.y1.abd, mRNA sequence
4	ATGGCCTAGCACGTGGA	25	16	9	13774	RPS12	RPS12 40S ribosomal protein S12
4	CAAAAAAAAAAAAAAAA	20	14	8	13780	SLA-8	- SLA-8
4	AACTAACATTTAAAAAA	22	17	11	13780	SLA-8	- SLA-8
4	TGTCCGAGCTCCTATTC	41	22	10	13874	ACTG1	ACTG1 Beta actin
4	AGACAGACAGTTGCTGT	142	108	67	13961	EF1ALPHA	EF1ALPHA Polypeptide chain elongation factor 1alpha
4	TCACGAACAGCAAATCG	7	7	1	13961	EF1ALPHA	EF1ALPHA Polypeptide chain elongation factor 1alpha
4	TGGTGTTGAGGAAAGCA	69	48	36	13966		- Transcribed locus
4	TGGAATCTGAAAAAAGG	7	11	2	14204		- Transcribed locus
4	ATAGCTTTCTACACTGT	20	10	7	14258	APP	APP Amyloid precursor protein
4	AAAAAAAAAAAAAAAAA	81	40	37	14475	PPARG	PPARG Peroxisome proliferator-activated receptor gamma 2
4	GCGACAGGCGTTGCCAA	20	6	11	15605		- Transcribed locus, strongly similar to XP_541741.1 PREDICTED: similar to H1 histone family, member X [Canis familiaris]
4	GCCGAGTCCGCCTGCTA	41	23	8	15665	RPS6	- Transcribed locus, strongly similar to XP_532987.1 PREDICTED: hypothetical protein XP_532987 [Canis familiaris]
4	TGAAGGCCTCTCCTTGG	112	164	106	15706	RPL39	- Transcribed locus, strongly similar to XP_521236.1 PREDICTED: similar to ribosomal protein L39 [Pan troglodytes]
4	GCCACGCGGTTCTTCCT	26	17	5	15723	ISYNA1	- Transcribed locus, strongly similar to XP_533872.1 PREDICTED: similar to myo-inositol 1-phosphate synthase A1 [Canis familiaris]
4	GCCTTCCAATAAAAAAT	36	24	13	16644	DDX5	- Transcribed locus, strongly similar to NP_004387.1 DEAD (Asp-Glu-Ala-Asp) box polypeptide 5; DEAD box-5; DEAD/H (Asp-Glu-Ala-Asp/His) box polypeptide 5 (RNA helicase, 68kD) [Homo sapiens]
4	CCTTCCAAGGGTCCTCT	41	31	20	16651	RPS16	RPS16 40S ribosomal protein S16
4	CACAAACAGTAGTTTTG	118	131	82	16803		- Clone rcad03b_o1.y1.abd, mRNA sequence
4	GCAGTTGTAAAGTTGAG	81	51	30	16804	HSPA8	- Transcribed locus, strongly similar to XP_508830.1 PREDICTED: heat shock 70kDa protein 8 [Pan troglodytes]
4	GCCCTCCATCATCAGGG	20	19	8	16950	BAT3	- Transcribed locus, strongly similar to NP_476512.1 HLA-B-associated transcript 3 [Mus musculus]
4	TCTCAAAAAGTAAATGC	69	46	52	17154	TUBA3	- Transcribed locus, strongly similar to XP_426592.1 PREDICTED: similar to tubulin, alpha 2; tubulin alpha 2 [Gallus gallus]
4	CGCCGCCGGCTCAACAA	123	105	92	17228	RPL35	RPL35 60S ribosomal protein L35
4	GCAAAAAAAAAAAAAAA	36	26	16	17230		- Transcribed locus, moderately similar to XP_515579.1 PREDICTED: hypothetical protein XP_515579 [Pan troglodytes]
4	GGCGAAATCAACAGCTT	54	25	18	17230		- Transcribed locus, moderately similar to XP_515579.1 PREDICTED: hypothetical protein XP_515579 [Pan troglodytes]
4	CGCTGCACTTCTTCGTT	54	22	32	17287		- Clone rpldo0126_h16.y1.abd, mRNA sequence
4	ACGCTGAATAAATGTGT	24	11	12	17290	HNRPA1	- Transcribed locus, strongly similar to XP_208200.3 PREDICTED: similar to Heterogeneous nuclear ribonucleoprotein A1 (Helix-destabilizing protein) (Single-strand binding protein) (hnRNP core protein A1) (HDP-1) (Topoisomerase-inh
4	GGCTTCACCCTTTCCTG	41	19	13	17718	IGHA1	- Immunoglobulin alpha heavy chain constant region (IgA C alpha)
4	GGGGGCAGGGCCCTCCC	12	7	3	17718		- Immunoglobulin alpha heavy chain constant region (IgA C alpha)
4	AGGCCTGTGTGCTCAGG	5	3	0	18457	DGCR2	- Transcribed locus, strongly similar to XP_543554.1 PREDICTED: similar to Integral membrane protein DGCR2/IDD precursor [Canis familiaris]
4	GCCCGGGAGATCGGCTC	5	3	0	18507		- Clone recc2803c_d19.y1.abd, mRNA sequence
4	AAAATTTTGCACAATCA	10	8	2	19910		- Clone rill301b_d24.y1.abd, mRNA sequence
4	AGGGGCCCAATAAACTA	70	62	47	19910		- Clone rill301b_d24.y1.abd, mRNA sequence
4	GCCTTTAAGGACACCGG	97	75	52	20036	RPS20	RPS20 40S ribosomal protein S20
4	CGCCGGGGCGGCTACCG	14	7	5	20120	EIF3S8	- Transcribed locus, strongly similar to XP_536923.1 PREDICTED: similar to eukaryotic translation initiation factor 3, subunit 8, 110kDa [Canis familiaris]
4	AGTTCTCCCTGCCACAT	73	67	33	20206		- Clone reru24c_l2.y1.abd, mRNA sequence
4	CCCAGCCACTTCAGCAG	53	52	24	20465		- Clone rnco1920b_f15.y1.abd, mRNA sequence
4	ACCCCCACCCCCACTAG	3	6	0	21043		- Clone Clu_85032.scr.msk.p1.Contig1, mRNA sequence
4	TTCATTATAATCTCAAA	37	17	20	21860	PTMA	- Transcribed locus, strongly similar to XP_534536.1 PREDICTED: similar to sin3 associated polypeptide p18 [Canis familiaris]
4	TACATTTTGGTTCTTTA	7	4	1	21994		- Transcribed locus
4	TTAATACACAGTTCCTT	3	5	0	22619		- Transcribed locus
4	TGGACCAGTCTGAATGT	27	22	9	23242	FSTL1	- Transcribed locus, strongly similar to NP_009016.1 follistatin-like 1 precursor; follistatin-related protein [Homo sapiens]
4	ATCCGTGACCTTGCTTC	7	4	1	24913	CALM1	CALM1 Calmodulin
4	AAAACCAGTGAGGAAGA	10	8	2	24958	SFPQ	- Transcribed locus, strongly similar to NP_005057.1 splicing factor proline/glutamine rich (polypyrimidine tract binding protein associated); splicing factor proline/glutamine rich (polypyrimidine tract-binding protein-associated
4	TGGTGTGGTGGGCTCCA	7	4	0	25561		- Clone Clu_94539.scr.msk.p1.Contig1, mRNA sequence
4	CTCCACAAACCCAACTT	15	6	9	25607	PDAP1	- Transcribed locus, strongly similar to XP_498128.1 PREDICTED: similar to 28 kDa heat- and acid-stable phosphoprotein (PDGF-associated protein) (PAP) (PDGFA-associated protein 1) (PAP1) [Homo sapiens]
4	GCCACCTTCCTGTGCAC	10	7	1	26053	Xpnpep1	- Transcribed locus, strongly similar to NP_065116.2 X-prolyl aminopeptidase (aminopeptidase P) 1, soluble; X-prolyl aminopeptidase (aminopeptidase P)-like [Homo sapiens]
4	TGTTTTCTCTTCAAAAA	16	21	10	26318	LC8	LC8 Cytoplasmic light-chain dynein
4	GGTGCAGCCCTAAAAAA	14	16	3	28337		- Transcribed locus
4	GGTGTGGCCCTAAAAAG	26	29	14	28944		- Transcribed locus
4	GGGGCCCTGACACTCTT	3	5	0	29616		- Transcribed locus, weakly similar to XP_525369.1 PREDICTED: hypothetical protein XP_525369 [Pan troglodytes]
4	AGGGGCCCAATAAACTA	70	62	47	31009		- Transcribed locus
4	CTGATTGGAACTGTATT	212	181	152	31595	RPL38	- Transcribed locus, strongly similar to XP_511659.1 PREDICTED: similar to ribosomal protein L38 [Pan troglodytes]
4	CTCCACAAACCCAACTT	15	6	9	34966		- Transcribed locus
4	GCCCTGGGGCCTCAATA	118	123	75	37210		- Transcribed locus
4	CCTTCCAAGGGTCCTCT	41	31	20	37527		- Transcribed locus
4	TTCAAAGCCGGGGGGAA	4	6	0	38276		- Transcribed locus
4	TAAAAAAAAAAAAAAAA	37	22	14	43086	CTNNB1	CTNNB1 Beta-catenin
4	GTCCTGTGCTCTGGCCA	10	6	0
4	CAGAAGAACTGTTGATG	17	14	4
4	CTCTCCCAGCCCCAGCC	5	8	1
4	AGGATGCCGGTACGATC	14	18	7
4	CCACTAATGGAGAAAGG	3	5	0
4	GACCTCATCTGAATCCC	5	5	0
4	GGTGTGGCCCTAAAAGG	5	5	0
4	CGTGGGCAAAGCTGAAG	14	22	10
4	GGCAGCACAAATGTATG	6	4	0
4	CAGGCCACGCCTGCTGT	6	4	0
4	CTGAACAAAGCTTGAAG	5	3	0
4	TGAATGGGGGGGTGGTG	14	8	5
5	TGGACAGGCTAAGTGGG	13	0	0	950	RPL35A	- Transcribed locus, strongly similar to XP_356896.2 similar to ribosomal protein L35a [Mus musculus]
5	CTTTGGCTACATACCAT	5	0	0	1187	ALDOC	- Transcribed locus, strongly similar to NP_005156.1 aldolase C, fructose-bisphosphate; Aldolase C, fructose-bisphosphatase [Homo sapiens]
5	CGGCGGCCACAGATTGA	5	0	0	1648		- Clone Clu_3705.scr.msk.p1.Contig2, mRNA sequence
5	GATGGGGCGGAGCGAGG	5	0	0	1726		- Transcribed locus
5	GCCGGGCACACCAGTGT	5	0	0	2696	NISCH	- Transcribed locus, strongly similar to XP_533798.1 PREDICTED: similar to KIAA0975 protein [Canis familiaris]
5	GGGACTGGGGTTCGGCC	70	0	0	2867	HBE1	HBE1 Hemoglobin, epsilon 1
5	GGGGGCAGGTGAGGGAG	6	0	0	3189		- Transcribed locus
5	CACAGTTTGCAACTTTT	16	0	0	3668	NEF3	- Transcribed locus, strongly similar to XP_543237.1 PREDICTED: similar to Neurofilament triplet M protein (160 kDa neurofilament protein) (Neurofilament medium polypeptide) (NF-M) (Neurofilament 3) [Canis familiaris]
5	GCAAGATGCTTATTATA	8	0	0	3714		- Transcribed locus, moderately similar to XP_537886.1 PREDICTED: similar to brain expressed X-linked 2 [Canis familiaris]
5	TTCCACAGCTGCCAGCA	6	0	0	3743		- Transcribed locus, moderately similar to NP_990451.1 enolase [Gallus gallus]
5	CCAGCAGGCCACACCAC	7	0	0	3850	NNAT	- Transcribed locus, strongly similar to NP_005377.1 neuronatin isoform alpha [Homo sapiens]
5	GGAGCCAGTGCCGCACA	5	0	0	3850		- Transcribed locus, strongly similar to NP_005377.1 neuronatin isoform alpha [Homo sapiens]
5	CCCCCTCCAGGAATGAG	5	0	0	3875	SNRPN	- Transcribed locus, strongly similar to XP_536165.1 PREDICTED: similar to small nuclear ribonucleoprotein N [Canis familiaris]
5	GCCCCTGCGCAAGGATG	7	0	0	5796	TRAF3IP3	- Transcribed locus, strongly similar to XP_537137.1 PREDICTED: similar to TRAF3-interacting JNK-activating modulator [Canis familiaris]
5	CGTGCGCTTTCCTGTCT	7	0	0	6092		- Transcribed locus
5	GAGTTCAAAAAAAAAAT	6	0	0	6093		- Transcribed locus, weakly similar to NP_032741.1 DEAD/H (Asp-Glu-Ala-Asp/His) box polypeptide 26; Notch2-like [Mus musculus]
5	CTTGTGCAACTTGAGCT	7	0	0	6323	ADRP	ADRP Adipose differentiation-related protein
5	TGGGGCTGTCAGTGGGC	6	0	0	6492		- Transcribed locus
5	AAATTGATTACATCTTG	6	0	0	6714	IDI1	- Transcribed locus, strongly similar to XP_507622.1 PREDICTED: similar to isopentenyl-diphosphate delta isomerase; IPP isomerase [Pan troglodytes]
5	TTCCCCTGAGGAATGTC	37	0	0	7996		- Clone Clu_88255.scr.msk.p1.Contig1, mRNA sequence
5	CATCCCACCCCCAAAGC	5	0	0	7996		- Clone Clu_88255.scr.msk.p1.Contig1, mRNA sequence
5	CGTGTGAGTGTGTGCGC	6	0	0	8196		- Transcribed locus
5	CGTGTGAGTGTGTGCGC	6	0	0	8284		- Transcribed locus
5	CCTGCAAATCGCCTCTC	5	0	0	8369		- Clone rmcp07c_m10.y1.abd, mRNA sequence
5	TAAATATATACTTTGGT	6	0	0	8385		- Transcribed locus, moderately similar to NP_003120.1 squalene monooxygenase [Homo sapiens]
5	TGTTCCCTGAGTTTTAT	5	0	0	8421		- Transcribed locus
5	TCAAGTTTCACTGTTTT	21	0	0	10764		- Clone Clu_36963.scr.msk.p1.Contig1, mRNA sequence
5	TAAAAATGTAACTTTAG	6	0	0	10769		- Transcribed locus
5	AACTTCTCTTGGAGGAA	6	0	0	11135	FUS	- Transcribed locus, strongly similar to NP_004951.1 fusion (involved in t(12;16) in malignant liposarcoma); Fusion gene in myxoid liposarcoma; fusion, derived from t(12;16) malignant liposarcoma [Homo sapiens]
5	GCTATCAGAGGAAGAGC	5	0	0	11558		- Clone Clu_431.scr.msk.p1.Contig7, mRNA sequence
5	TCTGCTGTGACTTCTCA	5	0	0	11906		- Clone Clu_843.scr.msk.p1.Contig1, mRNA sequence
5	GTCAAGGAGGAGGTGGT	5	0	0	11985	LSM4	- Transcribed locus, strongly similar to NP_036453.1 U6 snRNA-associated Sm-like protein 4; U6 snRNA-associated Sm-like protein [Homo sapiens]
5	TGGTAAAGCTGTTTGAG	68	1	0	12191	HSP90	HSP90 90-kDa heat shock protein
5	TTACAGAAGCTGAGGTG	5	0	0	12797		- Transcribed locus
5	GCTCTATTGGAGCACAG	5	0	0	13768		- Transcribed locus
5	ATGCTACTGAATATTTT	5	0	0	13915		- Transcribed locus
5	TTAACTTTATTACAATT	6	0	0	13916	RTN1	- Transcribed locus, strongly similar to NP_066959.1 reticulon 1 isoform A; neuroendocrine-specific protein [Homo sapiens]
5	TATGCTTACGCTGATAA	5	0	0	15238	PBK	- Transcribed locus, strongly similar to XP_534564.1 PREDICTED: similar to PDZ-binding kinase [Canis familiaris]
5	GCCGCATCTTTTTTTCA	5	0	0	15404		- Transcribed locus, moderately similar to NP_075060.1 centromere protein H; kinetochore protein CENP-H [Homo sapiens]
5	ATAGGGGCAATGCATTA	6	0	0	15714		- Transcribed locus
5	GAAGTGGCTGTGAAATG	8	0	0	16088	HMGCR	LOC396803 3-hydroxy-3-methylglutaryl coenzyme A reductase/HMG-CoA reductase
5	GCCTGGTCCCTCCGGGC	11	0	0	16817		- Transcribed locus
5	TGGGCAAGAGAGGCTGC	19	0	0	17213	TUBB4	- Transcribed locus, strongly similar to NP_006078.2 tubulin, beta, 5 [Homo sapiens]
5	TGGATCACTCAGGGTAA	5	0	0	17318	Vil2	- Transcribed locus, strongly similar to XP_541173.1 PREDICTED: hypothetical protein XP_541173 [Canis familiaris]
5	TTATGGAATTGATTTGC	13	0	0	17325		- Transcribed locus, moderately similar to XP_498611.1 PREDICTED: hypothetical protein XP_498611 [Homo sapiens]
5	GCACGTGACTCTTTGTT	5	0	0	18050	ZRANB1	- Transcribed locus, strongly similar to NP_060050.1 TRABID protein; TRAF-binding protein domain [Homo sapiens]
5	CCTCCCCTCATCTCTGG	5	0	0	18578	SMOX	- Transcribed locus, strongly similar to XP_514493.1 PREDICTED: similar to polyamine oxidase isoform 1; polyamine oxidase; chromosome 20 open reading frame 16; flavin-containing spermine oxidase; putative cyclin G1 interacting pro
5	GAGTGAAAAGGTGAGGC	17	0	0	19233	COL9A2	- Transcribed locus, strongly similar to NP_001843.1 alpha 2 type IX collagen; epiphyseal dysplasia, multiple 2; collagen IX, alpha-2 polypeptide [Homo sapiens]
5	TAAAGAATGAAAGACAC	6	0	0	19481	WBP5	- Transcribed locus, strongly similar to NP_057387.1 WW domain binding protein 1; pp21 homolog [Homo sapiens]
5	GAAAAAAATAGTCCTTT	5	0	0	20298	NEFL	- Transcribed locus, strongly similar to XP_534572.1 PREDICTED: similar to neurofilament L subunit [Canis familiaris]
5	GGGCACCTGGCGGCCCC	6	0	0	21936		- Transcribed locus, strongly similar to XP_531774.1 PREDICTED: similar to mitochondrial ribosomal protein S9 [Canis familiaris]
5	GGACCGCATCTGACAAC	12	0	0	22252		- Transcribed locus, moderately similar to NP_006593.2 transcription factor-like 5 protein; HPV-16 E2 binding protein 1 [Homo sapiens]
5	TTATAATATAATGTTTT	5	0	0	24298	TMEFF1	- Transcribed locus, strongly similar to NP_003683.2 transmembrane protein with EGF-like and two follistatin-like domains 1; chromosome 9 open reading frame 2 [Homo sapiens]
5	TCATATTAATGAGATTA	8	0	0	24708	COL9A1	- Transcribed locus, strongly similar to XP_538994.1 PREDICTED: similar to alpha 1 type IX collagen isoform 1 precursor [Canis familiaris]
5	CCCCTGCCTGAGGGGGC	5	0	0	26179		- Transcribed locus
5	GGGGAGGTGGCGGGGTA	7	0	0	27504		- Transcribed locus, weakly similar to XP_511956.1 PREDICTED: hypothetical protein XP_511956 [Pan troglodytes]
5	TACCACGGGAGCAGGAG	7	0	0	27614	FADS1	FADS1 Delta-5 fatty acid desaturase
5	ATGTACTCCGGCTCTAG	8	0	0	28430	FEZ1	- Transcribed locus, strongly similar to XP_546420.1 PREDICTED: similar to Fasciculation and elongation protein zeta 1 (Zygin I) [Canis familiaris]
5	TATTTCAGTGAAATATT	5	0	0	30911		- Transcribed locus
5	GAGACTGGTGAGACCTG	79	0	2	31594	COL2A1	- Transcribed locus, strongly similar to XP_534824.1 PREDICTED: collagen, type II, alpha 1 [Canis familiaris]
5	ACGCACCTGCTGGAGAA	6	0	0	31839		- Transcribed locus, strongly similar to NP_038620.1 matrilin 4 [Mus musculus]
5	AGTGAGAACACAGGGGT	13	0	0	33253		- Transcribed locus
5	GCCTCTGAGGCAGGGGC	7	0	0	38956		- Transcribed locus
5	GGGGTCAGGAGGAATAA	12	0	0	39383		- Transcribed locus
5	TCACTGAAAAGCAGAAA	13	0	0
5	TCCCTATGATTAGTGGG	11	0	0
5	TAGAGGTGCTGTCTATG	8	0	0
5	ACACCTCCAAAAAAAAA	8	0	0
5	CCACCTTTCCCTTCGCA	7	0	0
5	GGGAGTGTTGAGACCAC	7	0	0
5	GGAGCGGGCAGCAGGCT	7	0	0
5	TCCTGACCTTGTGCACA	7	0	0
5	CGCGCTGTGGGCAATTG	7	0	0
5	TTTCAAAGTAAAAAAAA	7	0	0
5	TACCTTTTCAGACTAAA	6	0	0
5	CGACATCTGCCACAAAG	6	0	0
5	GAAGTGGACTGAATCCT	6	0	0
5	AGGCTACAGAAGCCCTT	5	0	0
5	GTCATAACATTTAAATT	5	0	0
5	CTGTTGGTGACATTCCC	5	0	0
5	GCTGTGGCTGTTCAGGA	5	0	0
5	AGAGCCTTGATTGAAGT	5	0	0
5	CTGCGATACGAGAGAAG	5	0	0
5	GTAACCCTGCAGGGCCA	5	0	0
5	GTGGAGGCCTGGGGCCT	5	0	0
6	AATGAAAAAAAAAAAAA	10	4	1	210	HLA-DQB1	- Leukocyte cDNA for MHC class II histocompatibility antigen
6	GGGAAGGGCGACCCCAA	13	1	1	226	HMGB2	HMGB2 Non-histone protein HMG2
6	CCCCCACCCGGAATGCG	9	2	2	790	SNRPB	- Transcribed locus, strongly similar to NP_003088.1 small nuclear ribonucleoprotein polypeptide N; tissue-specific splicing protein; SM protein N [Homo sapiens]
6	CAGATTTTGGTGCTTTC	12	5	2	803		- Clone rfty518b_p9.y1.abd, mRNA sequence
6	TAATTCTTCTCTATTGT	8	4	1	902	CCT3	LOC396883 Matricin
6	TGTTTCTGGAGAGTGTT	30	9	14	942	GJA1P1	- Transcribed locus, strongly similar to NP_000156.1 connexin 43; oculodentodigital dysplasia (syndactyly type III) [Homo sapiens]
6	TCCGTGGTTGGGTGCAC	39	4	1	950	RPL35A	- Transcribed locus, strongly similar to XP_356896.2 similar to ribosomal protein L35a [Mus musculus]
6	CTATGGCTTCACTAGCC	7	1	3	951	RAB11A	- Ras-related protein Rab-11A
6	AATATTCTGTACTATAA	9	2	2	1002	SFRS2	- Transcribed locus, strongly similar to NP_035488.1 splicing factor, arginine/serine-rich 2; splicing factor Sc35; myelin regulatory factor 1 [Mus musculus]
6	AAGAAGATAGAAGACAA	14	4	0	1009	RPL23A	- Transcribed locus, strongly similar to XP_534004.1 PREDICTED: similar to Rpl23a protein [Canis familiaris]
6	CTCCCAAGAGTCAGGGC	10	1	5	1045		- Transcribed locus, moderately similar to NP_079498.1 hypothetical protein PRO2730 [Homo sapiens]
6	CACGCTCCGGGGAAGGG	61	11	27	1172		- Clone rnbm14b_e9.y1.abd, mRNA sequence
6	TCAGTTTCGTGTGGTGA	9	2	1	1239		- Transcribed locus
6	TCTGTCTTTTATAATAA	7	3	0	1241	HSPE1	HSPE1 Heat shock 10kD protein
6	TGAGCAACTTGTGAATT	6	2	0	1248		- Transcribed locus
6	ATCTTTCTGGCTCCACT	8	0	3	1296	YWHAB	- Domestica
6	CAGCGTCGTGTCGGCAG	36	11	17	1308		- Transcribed locus, moderately similar to NP_002072.1 glypican 1 precursor [Homo sapiens]
6	CTCTTGTTTGTACATTC	5	1	0	1408	MCM2	- Transcribed locus, strongly similar to NP_004517.2 minichromosome maintenance protein 2; cyclin-like 1; cell devision cycle-like 1; nuclear protein BM28; DNA replication licensing factor MCM2; cdc19; minichromosome maintenance de
6	CTGCCCGCCTGCAGCGC	9	1	2	1441		- Clone rebs10c_c18.y1.abd, mRNA sequence
6	GGTTTGATGTGCTAAGT	7	1	1	1449		- Transcribed locus
6	TCCCCCATCCCTGCGGT	5	0	2	1490	PRDX3	- Transcribed locus, strongly similar to XP_535031.1 PREDICTED: similar to antioxidant protein [Canis familiaris]
6	CTTCACACCGTCTAGAG	12	4	4	1564		- Clone rmed12c_i12.y1.abd, mRNA sequence
6	GGAATGTCAGTGAAATT	6	2	0	1614		- Transcribed locus, moderately similar to NP_859052.1 quiescin Q6-like 1; putative sulfhydryl oxidase [Homo sapiens]
6	CCGTCCCCAGGCCTCAG	9	4	1	1624	LRRC41	- Transcribed locus, strongly similar to NP_006360.3 MUF1 protein; likely ortholog of mouse MUF1; elongin BC-interacting leucine-rich repeat protein [Homo sapiens]
6	TATAGTTTCCCGTCGCA	5	0	1	1671	ZNF198	- Transcribed locus, strongly similar to NP_003444.1 zinc finger protein 198; fused in myeloproliferative disorder; rearranged in an atypical myeloproliferative disorder [Homo sapiens]
6	GCATATGAGCAAATAAA	7	0	1	1696		- Transcribed locus, moderately similar to NP_035841.1 formin-like 3 protein; WW domain binding protein 3 [Mus musculus]
6	CAAACACAATGCTAGCT	13	2	5	1793		- Transcribed locus
6	GCAGGACACCCGTTACT	9	1	1	1810		- Transcribed locus
6	TGCCCCTTATGTTGAGG	9	2	1	1829	TPM3	TPM3 Tropomyosin 3
6	TGCGGGCGCTGGTGCTT	10	3	2	1875	UBE1X	UBE1X Ubiquitin-activating enzyme E1
6	GTGCTCTGCTTTAGATT	8	1	4	1897		- Transcribed locus
6	ACCCCTAACCCCTTCAA	5	0	1	1909		- Transcribed locus
6	CCCAGGCCCAAGAAGGG	9	3	1	1941	RGL2	- Transcribed locus, strongly similar to NP_004752.1 ral guanine nucleotide dissociation stimulator-like 2; GDS-related protein; RAB2, member RAS oncogene family-like [Homo sapiens]
6	TTACACTCCATCCTCTC	8	1	2	1964	HNRPU	- Transcribed locus, strongly similar to XP_514313.1 PREDICTED: similar to heterogeneous nuclear ribonucleoprotein U isoform b; p120 nuclear protein; hnRNP U protein; scaffold attachment factor A [Pan troglodytes]
6	CTCTCTACCCAGTTGTA	29	2	10	1969	TSC22D1	- Transcribed locus, strongly similar to XP_509659.1 PREDICTED: similar to Transforming growth factor beta 1 induced transcript 4 protein (Regulatory protein TSC-22) (TGFB stimulated clone 22 homolog) (hucep-2) [Pan troglodytes]
6	CAGCCTTTGTCTGGACA	9	2	3	2017	CSRP1	- Transcribed locus, strongly similar to XP_514095.1 PREDICTED: similar to Cysteine and glycine-rich protein 1 (Cysteine-rich protein 1) (CRP1) (CRP) [Pan troglodytes]
6	TGGCCCTTATTTGTGAG	10	4	1	2037	HSPA5BP1	- Transcribed locus, strongly similar to NP_060340.2 GBP protein isoform a [Homo sapiens]
6	CCCACGCCCCTTGCCGA	55	5	0	2073	UCHL1	UCHL1 Ubiquitin carboxyl-terminal hydrolase L1
6	GCCTCTGGGGGTCTGCA	9	2	2	2102		- Transcribed locus
6	CAGGCCACGCCTGCTGG	142	68	31	2115	S100A11	S100A11 S100C protein
6	GCAATAAACGGCTCGTG	9	2	3	2142		- Transcribed locus, strongly similar to XP_546204.1 PREDICTED: similar to drebrin E [Canis familiaris]
6	TTGCTCTGGTTTGTGAG	8	2	4	2178		- Transcribed locus, weakly similar to XP_541480.1 PREDICTED: similar to hypothetical protein FLJ32191 [Canis familiaris]
6	CCGACCCTCCAGTCACT	10	1	5	2213	PTMS	- Transcribed locus, strongly similar to NP_002815.3 parathymosin [Homo sapiens]
6	ATTCATTAAACATTTGC	5	1	0	2221	ANAPC13	- Transcribed locus, strongly similar to NP_056206.1 anaphase promoting complex subunit 13; homolog of anaphase-promoting complex subunit 13; homolog of yeast Swm1 [Homo sapiens]
6	TATCAATATTCACTCGA	17	2	2	2283		- Transcribed locus
6	CTGAGCTGTACCAGGAA	10	1	2	2288	NME2	- Transcribed locus, strongly similar to NP_060501.2 WD repeat domain 6 protein [Homo sapiens]
6	GACAGCCTTATTGTGAT	11	4	1	2402		- Transcribed locus
6	TGTGTGATGCGGGAACC	11	3	5	2422	MGC2731	- Transcribed locus, strongly similar to XP_531632.1 PREDICTED: similar to hypothetical protein MGC2731 [Canis familiaris]
6	TTGAGACGGAGCCCACG	10	0	1	2445		- Clone rnlu1812b_o23.y1.abd, mRNA sequence
6	TCCGGTTCCACAATAAA	8	2	4	2447	MGC71993	- Transcribed locus, strongly similar to NP_776103.1 DNA segment, Chr 11, Brigham & Women's Genetics 0434 expressed [Mus musculus]
6	CAGCAGTGTGACGATGG	8	0	1	2454	SORBS3	- Transcribed locus, strongly similar to XP_528084.1 PREDICTED: similar to calcineurin A catalytic subunit gamma isoform [Pan troglodytes]
6	GGAGAGGGTGTCCAGTT	27	6	5	2456	YWHAQ	- Transcribed locus, strongly similar to NP_006817.1 tyrosine 3/tryptophan 5 -monooxygenase activation protein, theta polypeptide; 14-3-3 protein tau [Homo sapiens]
6	TAACCAGGGTATCATCT	7	0	4	2471		- Clone Clu_12475.scr.msk.p1.Contig2, mRNA sequence
6	TGCCTGAAGCTGTGGTT	19	5	8	2514	C11orf31	- Transcribed locus, strongly similar to NP_734467.1 selenoprotein H [Homo sapiens]
6	GCCCCCAGCCGCTTGCA	11	2	4	2574		- Clone Clu_20435.scr.msk.p1.Contig1, mRNA sequence
6	ATACAACTAATTTAAGA	8	2	0	2617	CKAP5	- Transcribed locus, strongly similar to XP_533193.1 PREDICTED: similar to CH-TOG protein (Colonic and hepatic tumor over-expressed protein) [Canis familiaris]
6	TGCTTGCCCAGCCATTA	5	2	0	2641		- Transcribed locus
6	ACTGCTTGCCCTAAGCA	17	7	3	2649		- Clone Clu_29104.scr.msk.p1.Contig2, mRNA sequence
6	TGCTTGTGTGTATGTGG	8	2	1	2752		- Transcribed locus
6	CTCCTGTGGGTGGGTCT	8	1	1	2759		- Transcribed locus, moderately similar to XP_425972.1 PREDICTED: similar to MGC68847 protein [Gallus gallus]
6	CGGTCCTGGAAATGAAA	6	1	0	2835		- Transcribed locus, strongly similar to NP_008971.2 E1B-55kDa-associated protein 5 isoform a; E1B-55kDa-associated protein 5 [Homo sapiens]
6	TCAGCTGGGTTTCGTTT	9	1	2	2877		- Transcribed locus
6	TGGCTTCTCCTCCCCTA	18	5	7	3039		- Transcribed locus
6	CTTTATGTGATAGTATT	9	1	2	3040	HDAC2	- Transcribed locus, strongly similar to XP_532270.1 PREDICTED: similar to transcriptional regulator homolog RPD3 [Canis familiaris]
6	CGGATAACCAGTGGTCC	8	1	2	3162	PA2G4	- Transcribed locus, strongly similar to XP_531629.1 PREDICTED: similar to Proliferation-associated protein 2G4 (Cell cycle protein p38-2G4 homolog) (hG4-1) [Canis familiaris]
6	CCCACTTCCTGCTTCTT	8	1	1	3179		- Transcribed locus, weakly similar to NP_002520.2 neurotrophic tyrosine kinase, receptor, type 1; Oncogene TRK [Homo sapiens]
6	CTGCAGGTGTGGCCAAA	7	2	1	3223		- Transcribed locus, moderately similar to NP_659081.1 cDNA sequence BC017643 [Mus musculus]
6	GAGCTGTGTGTTGTAGA	8	2	2	3226	Dync1h1	- Transcribed locus, strongly similar to NP_001367.2 dynein, cytoplasmic, heavy polypeptide 1; dynein, cytoplasmic-like; dynein heavy chain, cytosolic [Homo sapiens]
6	TTTGGGGTTTTTCGATT	14	5	5	3302		- Clone Clu_12897.scr.msk.p1.Contig5, mRNA sequence
6	CCCACCCTTGTGTTGTA	6	1	0	3316		- Transcribed locus, moderately similar to NP_963893.1 zinc finger protein 261 [Homo sapiens]
6	TCACAAGCTTCCCAGGC	13	1	4	3621		- Transcribed locus
6	TGGGGTCTCAGCCCCCA	9	2	2	3629		- Clone Clu_30530.scr.msk.p1.Contig1, mRNA sequence
6	GCCTGTTTGTACATTGT	9	3	2	3674		- Transcribed locus, weakly similar to NP_031790.2 v-crk sarcoma virus CT10 oncogene homolog (avian)-like; v-crk avian sarcoma virus CT10 oncogene homolog-like [Mus musculus]
6	CAACGCGCTCTGCAGGA	12	2	2	3785		- Transcribed locus
6	TGCACTTGGGGGTGTGT	9	0	1	3825		- Clone rcov25b_b12.y1.abd, mRNA sequence
6	ATCCCTGCCTCCGAACC	7	1	0	3902	Sept5	- Transcribed locus, strongly similar to NP_998779.1 septin 5; cell division control related protein 1; peanut-like 1 homolog (Drosophila) [Mus musculus]
6	GGGGTTGAGTTGACGGT	8	1	0	3948		- Transcribed locus, moderately similar to NP_004535.1 NADH dehydrogenase (ubiquinone) 1 alpha subcomplex, 10, 42kDa precursor; NADH-ubiquinone oxidoreductase 42 kDa subunit; NADH dehydrogenase (ubiquinone) 1 alpha subcomplex, 10 (
6	TTGAAGTGGTTTTTTTG	9	1	2	4013	FLJ10154	- Transcribed locus, strongly similar to NP_060481.1 hypothetical protein FLJ10154 [Homo sapiens]
6	AATGCTGGCAACTTAGT	8	0	3	4058	DNAJB6	- Transcribed locus, strongly similar to NP_490647.1 DnaJ (Hsp40) homolog, subfamily B, member 6 isoform a; heat shock protein J2 [Homo sapiens]
6	TGGCAACAAGAACGTGT	11	4	2	4120		- Transcribed locus, strongly similar to NP_002958.2 scaffold attachment factor B; scaffold attachment factor B1; HSP27 ERE-TATA-binding protein; glutathione S-transferase fusion protein; heat-shock protein (HSP27) estrogen respons
6	TGAGGTCAGGCCTGAAG	18	4	6	4170	SSRP1	- Transcribed locus, strongly similar to NP_003137.1 structure specific recognition protein 1; recombination signal sequence recognition protein; chromatin-specific transcription elongation factor 80 kDa subunit; high mobility grou
6	GAGTAGCTGACCACTAA	6	1	0	4255		- Transcribed locus
6	GCCAGATCTTCTGATTT	6	1	0	4318	B4GALT7	- Transcribed locus, strongly similar to XP_538566.1 PREDICTED: similar to Beta-1,4-galactosyltransferase 7 (Beta-1,4-GalTase 7) (Beta4Gal-T7) (b4Gal-T7) (UDP-galactose:beta-N-acetylglucosamine beta-1,4-galactosyltransferase 7) (UD
6	GCCCCCAGCCTCGTGGG	6	1	0	4344		- Transcribed locus
6	TTCAGAAGAGAAGTTAG	5	0	1	4622		- Transcribed locus, moderately similar to XP_514148.1 PREDICTED: formin binding protein 2 [Pan troglodytes]
6	GCAATAACCGGGGCGGC	9	1	2	4761		- Transcribed locus
6	GCTGTATGTTGCTTTTC	7	1	0	4851	NUP62	- Transcribed locus, strongly similar to NP_036478.2 nucleoporin 62kDa; nuclear pore glycoprotein p62 [Homo sapiens]
6	GCCCAGAATCTGGGAAT	5	0	1	4897		- Transcribed locus
6	CTGGGCTCCTGTGATGT	5	1	0	4934		- Transcribed locus
6	GTTACCCAGCACTTTTA	7	0	1	4984	CXCL14	CXCL14 Chemokine
6	GTTGTGATGAACGCAGT	31	11	4	5008	LOC506099	- Transcribed locus, strongly similar to XP_532174.1 PREDICTED: similar to glutathione S-transferase A4 [Canis familiaris]
6	TTAACTTTTAAGAAATA	10	2	3	5023		- Transcribed locus
6	GTGACAAGCATAATGTG	12	5	2	5072	SGTA	- Transcribed locus, strongly similar to XP_542185.1 PREDICTED: similar to small glutamine-rich tetratricopeptide [Canis familiaris]
6	TCAGGTCGAAAATAAAG	11	1	1	5082		- Transcribed locus, weakly similar to XP_537924.1 PREDICTED: hypothetical protein XP_537924 [Canis familiaris]
6	TACAGGCAGTTTTCTGT	11	2	1	5107		- Transcribed locus
6	TGAGCAAGCCCAGGTTG	11	2	1	5429		- Transcribed locus
6	TAGGGCAATCTGTCTTT	55	19	17	5454	SUMO2	PSMT3 MIF2 suppressor
6	CACTTGCAGGATTGGCT	8	1	2	5458	TXNDC12	- Transcribed locus, strongly similar to NP_056997.1 endoplasmic reticulum thioredoxin superfamily member, 18 kDa; thioredoxin-like protein p19 [Homo sapiens]
6	GGGCAGAGATGTCCAGC	10	1	4	5563	CRBP1	- Cellular retinol binding protein 1 (CRBP1)
6	CCTCTTTTCTCTCTCAC	8	4	1	5570	MGC127954	- Transcribed locus, strongly similar to XP_524087.1 PREDICTED: similar to RAB11B, member RAS oncogene family [Pan troglodytes]
6	TGCAAGTCCAAAATAAA	6	2	0	5712	CYP51	CYP51 Cytochrome P450 51
6	TCTTTCTTGAATTAACT	5	0	1	5842		- Transcribed locus, moderately similar to NP_059111.1 kelch-like 3 (Drosophila); kelch (Drosophila)-like 3 [Homo sapiens]
6	GCGTTCCCATAGGCTTT	15	3	4	5880		- Clone Clu_7254.scr.msk.p1.Contig1, mRNA sequence
6	TCGGGCCGCGAAGGTGG	19	6	5	5928	HSPC016	- Transcribed locus, strongly similar to NP_057017.1 hypothetical protein HSPC016 [Homo sapiens]
6	TAGTGTTAAGATGTTAT	5	1	0	6161		- Transcribed locus
6	TACAGAGCTCCCTAGGC	7	3	1	6203	USP21	- Transcribed locus, strongly similar to NP_036607.1 ubiquitin-specific protease 21 isoform a; ubiquitin-specific protease 23; ubiquitin carboxyl-terminal hydrolase 23; ubiquitin thiolesterase 23; ubiquitin-specific processing prot
6	TGTGTTGTGTCCAGCCT	13	5	4	6217		- Transcribed locus
6	CTACTAGAGTGCCCTTC	14	1	3	6356	ODC	ODC Ornithine decarboxylase
6	ACAAAAAAAAAAAAAAA	6	1	0	6445	CAMK1D	- Transcribed locus, strongly similar to NP_705718.1 calcium/calmodulin-dependent protein kinase ID beta isoform; CamKI-like protein kinase [Homo sapiens]
6	GCTGGAGAGCCCAAGCC	9	2	2	6485	RALY	- Transcribed locus, strongly similar to XP_542969.1 PREDICTED: similar to RNA-binding protein Raly (hnRNP associated with lethal yellow protein) (Maternally expressed hnRNP C-related protein) [Canis familiaris]
6	CAGAAGGCAGTTGCTGG	32	7	1	6562	MARCKSL1	- Transcribed locus, strongly similar to NP_034937.1 MARCKS-like protein [Mus musculus]
6	GATGACCACCAAAAATC	30	3	3	6667		- Transcribed locus
6	TCAAGTTCACTGCCTGT	26	11	6	6697		- Transcribed locus
6	GTGTGCTCTTTGGAGAA	5	0	1	6710	RRM1	- Transcribed locus, strongly similar to NP_001024.1 ribonucleoside-diphosphate reductase M1 chain; ribonucleotide reductase, large subunit; ribonucleotide reductase, R1 subunit [Homo sapiens]
6	GAAGAAGTAGATTAGGA	26	8	7	6728	HSPCB	HSPCB Heat shock 90kD protein 1, beta
6	TGCATCAAAACCTAATG	5	1	0	6827		- Transcribed locus
6	AATGAAAAAAAAAAAAA	10	4	1	6868	COX7A2L	- Transcribed locus, strongly similar to XP_532946.1 PREDICTED: hypothetical protein XP_532946 [Canis familiaris]
6	GACAGGTGTGTGCTGTC	26	8	9	6903	TUBB2C	- Transcribed locus, strongly similar to XP_535868.1 PREDICTED: similar to tubulin, beta 2 [Canis familiaris]
6	TGAAAAAAAAAAAAAAA	8	1	2	6948		- Clone Clu_146976.scr.msk.p1.Contig1, mRNA sequence
6	CCTTACCCGTGTCCTCT	37	6	3	6985		- Transcribed locus
6	GAAAAATGTAAAGTCAA	11	3	0	7039		- Clone rspc006_d9.y1.abd, mRNA sequence
6	GCTTAGGAGCGGTAGAG	9	2	2	7225		- Transcribed locus, moderately similar to NP_004314.3 BCL2-associated athanogene isoform 1L; BCL2-associated athanogene 1 [Homo sapiens]
6	GACAATGTATTTGTTTT	11	2	3	7256		- Transcribed locus
6	TCACAAGCAAATGTGTC	46	15	16	7264	NACA	- Transcribed locus, strongly similar to XP_371715.1 PREDICTED: similar to alpha NAC/1.9.2. protein [Homo sapiens]
6	TGTTTCTGGAGAGTGTT	30	9	14	7333		- Transcribed locus
6	TTAAATGCAAATAAAAT	10	1	1	7351		- Transcribed locus
6	GAACACAATTCCGTTGT	5	0	1	7626		- Transcribed locus
6	CTCAACAGCTTTTGGCT	13	3	3	7705		- Clone Clu_531.scr.msk.p1.Contig2, mRNA sequence
6	AAGGTCGAGCTGTGCAG	25	10	9	8258		- Clone rdbla0105_b15.y1.abd, mRNA sequence
6	TCCCTGCGATGTGGGCA	8	0	1	8453		- Transcribed locus
6	GCATACCTGCAGTGCAC	16	3	6	8770	FAM61A	- Transcribed locus, strongly similar to NP_056393.1 chromosome 19 open reading frame 13 [Homo sapiens]
6	CATAGGCTGGAACATAG	16	4	8	8814	MGC5576	- Transcribed locus, strongly similar to XP_534825.1 PREDICTED: similar to hypothetical protein MGC5576 [Canis familiaris]
6	TATATTTGTACAAAAAG	9	2	4	8871		- Transcribed locus, moderately similar to NP_000067.1 cyclin-dependent kinase inhibitor 1C; Beckwith-Wiedemann syndrome [Homo sapiens]
6	CAGAGAAATGTCATCCT	8	2	0	9010	TMEM9	- Transcribed locus, strongly similar to XP_213883.1 PREDICTED: similar to transmembrane protein 9 [Rattus norvegicus]
6	TACTGTCTGATTGGCTT	15	3	5	9169	TOP2B	- Transcribed locus, strongly similar to XP_534241.1 PREDICTED: similar to DNA topoisomerase II, beta isozyme [Canis familiaris]
6	CTGGGGTCATTCGGGAA	15	5	5	9182		- Transcribed locus
6	TTCAGGGCTTCTAAACA	8	1	1	9183	EIF5	- Transcribed locus, strongly similar to XP_537560.1 PREDICTED: similar to eukaryotic translation initiation factor 5 [Canis familiaris]
6	GCAAAGGAAAAAAAAAG	5	1	0	9714		- Clone rjej34b_h1.y1.abd, mRNA sequence
6	GTCTGTGGTCTCCGCTA	69	13	3	10115	TUBB2A	- Transcribed locus, strongly similar to XP_535868.1 PREDICTED: similar to tubulin, beta 2 [Canis familiaris]
6	AACGACCTGGTGTCCGA	5	1	0	10115	TUBB2A	- Transcribed locus, strongly similar to XP_535868.1 PREDICTED: similar to tubulin, beta 2 [Canis familiaris]
6	CTGTACCATACATTGTT	5	0	1	10133		- Clone Clu_1143.scr.msk.p1.Contig3, mRNA sequence
6	TGAAAAAAAAAAAAAAA	8	1	2	10454		- Transcribed locus
6	CATAGGCTGGAACATAG	16	4	8	10584		- Transcribed locus
6	GAGAGCCTCAGAATGGG	5	1	0	10645	Taok1	- Transcribed locus, strongly similar to NP_057365.2 STE20-like kinase; STE2-like kinase [Homo sapiens]
6	CAGGAGGAATTCTCGCG	20	1	2	10997	PDIA3	- Transcribed locus, strongly similar to XP_535453.1 PREDICTED: similar to glucose regulated protein, 58kDa [Canis familiaris]
6	CCCAGGGGGGCACGTGG	11	2	6	11002	CCT7	- Transcribed locus, strongly similar to NP_006420.1 chaperonin containing TCP1, subunit 7 (eta); chaperonin containing t-complex polypeptide 1, eta subunit [Homo sapiens]
6	ACCAGAGGCTGTCAGGT	9	4	1	11032		- Clone rebs13c_d7.y1.abd, mRNA sequence
6	GAGCAACTGGACGCTGA	7	1	1	11090	CPNE1	- Transcribed locus, strongly similar to NP_690908.1 copine I [Homo sapiens]
6	TGTGTAAAGCTGTTCCT	5	0	1	11092	DCTN1	- Transcribed locus, strongly similar to XP_515556.1 PREDICTED: similar to dynactin 1 isoform 1; p150, Glued (Drosophila) homolog; dynactin 1 (p150, Glued (Drosophila) homolog); 150 kDa dynein-associated polypeptide; p150-glued [P
6	TTCCTCAGTGGGATGCA	5	1	0	11093	VPS33B	- Transcribed locus, strongly similar to XP_536197.1 PREDICTED: similar to vacuolar protein sorting 33B (yeast homolog)) [Canis familiaris]
6	CTGTTAGTGCCACATTC	54	16	26	11103	MDH1	MDH1 Cytosolic malate dehydrogenase
6	TACTCTGTGCAGCGAAA	73	18	1	11131	VIM	- Transcribed locus, strongly similar to XP_535175.1 PREDICTED: similar to vimentin [Canis familiaris]
6	TGTTGCCACTATTTATG	12	4	4	11175	BXDC5	- Transcribed locus, strongly similar to XP_537096.1 PREDICTED: similar to RNA processing factor 1 [Canis familiaris]
6	ACCCTCCCTTCCATCGG	14	6	2	11203		- Clone rebs05c_e19.y1.abd, mRNA sequence
6	TGAAAAAAAAAAAAAAA	8	1	2	11213	WBP4	- Transcribed locus, strongly similar to NP_009118.1 WW domain-containing binding protein 4; formin binding protein 21 [Homo sapiens]
6	CTAATTGACCTTAGCGA	5	0	2	11467		- Transcribed locus, moderately similar to XP_128478.3 RIKEN cDNA 4930528F23 [Mus musculus]
6	GCTTCCCTCTTTTGCAT	15	6	5	11719	BAT1	BAT1 HLA-B associated transcript 1
6	AATGAAAAAAAAAAAAA	10	4	1	11754	ENY2	- Transcribed locus, strongly similar to XP_534641.1 PREDICTED: similar to e(y)2 protein [Canis familiaris]
6	CTGTCTGCAAAAAAAAA	8	3	0	11771	SND1	- Transcribed locus, strongly similar to NP_055205.1 staphylococcal nuclease domain containing 1; EBNA-2 co-activator (100kD); EBNA2 coactivator p100 [Homo sapiens]
6	GCCACACCCCCAGCCAT	5	1	0	11909	SLC5A1	LOC396699 Beta-subunit of Na/D-glucose cotransporter
6	CCCATTTCTAGGCTCCT	12	5	4	11943	GUK1	- Transcribed locus, strongly similar to NP_000849.1 guanylate kinase 1 [Homo sapiens]
6	ATGCTGGTGCTTGACCA	10	5	1	12457		- Clone rese11c_h7.y1.abd, mRNA sequence
6	GGCCAAATCTGGCCCAT	13	3	5	12554		- Transcribed locus, moderately similar to NP_110438.1 mitochondrial ribosomal protein S26; serologically defined breast cancer antigen NY-BR-87 [Homo sapiens]
6	GCCAGAAGGTGGCTGAT	30	9	12	12809	B2M	B2M Beta 2-microglobulin
6	TGCCATATATGCCTACC	7	1	1	12952	TMEM34	- Transcribed locus, strongly similar to NP_060711.1 transmembrane protein 34 [Homo sapiens]
6	CTTGTCTGCTCTGATAT	6	0	3	12963	TPM4	TPM4 Tropomyosin 4
6	TGAACCGCCCCATCAAC	41	10	7	12999	Gstp1	- Transcribed locus, strongly similar to XP_533213.1 PREDICTED: similar to gluthathione S-transferase, class-pi [Canis familiaris]
6	CCTCGGAGATCTCGTTT	11	1	0	13663		- Clone rdbla0135_j11.y1.abd, mRNA sequence
6	ATCTAGAGGTTGCTCAG	11	1	3	13909	RAN	RAN RAN, member RAS oncogene family
6	TGGATTTCCACCGTGTT	27	2	6	13956	TPM1	- Transcribed locus, strongly similar to XP_510462.1 PREDICTED: similar to sarcomeric tropomyosin kappa; TPM1-kappa [Pan troglodytes]
6	GGCTGCTGCAATTTGAA	7	1	0	14008	LOC493856	- Transcribed locus, strongly similar to XP_517372.1 PREDICTED: similar to RIKEN cDNA 1500009M05 [Pan troglodytes]
6	ATGAACCTATTCTGAAG	8	2	0	14238		- Clone Clu_594.scr.msk.p1.Contig8, mRNA sequence
6	CTCCTGGACACCTGGGA	8	2	3	14246	GSN	LOC396874 Gelsolin
6	TGAACGTGGGAGTTTAG	8	2	1	14258	APP	APP Amyloid precursor protein
6	CATATACAATTAAAAGT	5	0	1	14302		- Transcribed locus
6	TGTGTGACCTGAGTGGT	16	3	5	14506	TOPOII	TOPOII Topoisomersae II
6	GTGTTTTGGTGGTTGGC	7	3	1	14524	CTSL2	CTSL2 Cathepsin L
6	GGCTGTGGCCCTGGGTG	14	2	1	15133	PGLS	- Transcribed locus, strongly similar to NP_036220.1 6-phosphogluconolactonase [Homo sapiens]
6	CTGGGCTCTGTCACAGC	21	6	7	15231		- Clone rhlv17b_g12.y1.abd, mRNA sequence
6	TATGTGTGACTGGGTCA	5	2	0	15524		- Transcribed locus, weakly similar to NP_787073.2 hypothetical protein MGC35023 [Homo sapiens]
6	ACCCTGCCGCCCCACGG	7	3	1	15584		- Clone rcly07b_a22.y1.abd, mRNA sequence
6	GAGCGCGGCGAGCTGGC	12	3	4	15600	CPSF1	- Transcribed locus, strongly similar to XP_532356.1 PREDICTED: similar to cleavage and polyadenylation specificity factor, 160 kDa subunit [Canis familiaris]
6	CCCTCCCCGCCTTCCGG	48	10	19	15605		- Transcribed locus, strongly similar to XP_541741.1 PREDICTED: similar to H1 histone family, member X [Canis familiaris]
6	GGCCTGCATTCAAGGGT	17	7	6	15605		- Transcribed locus, strongly similar to XP_541741.1 PREDICTED: similar to H1 histone family, member X [Canis familiaris]
6	CATCACAGGTCCCCCCA	5	2	0	15624	Trio	- Transcribed locus, strongly similar to NP_891992.1 RAC/CDC42 exchange factor isoform 1 [Homo sapiens]
6	GACCCATTAGGAGACTG	5	0	1	15637		- Transcribed locus
6	TCTGCTTGAACATTGTT	7	1	1	15671		- Transcribed locus
6	CTGGACACTTAGGGGCT	6	1	0	15720	CNDP2	- Transcribed locus, strongly similar to XP_533372.1 PREDICTED: hypothetical protein XP_533372 [Canis familiaris]
6	ACGGGGACCAGCCACGG	5	1	0	15722		- Transcribed locus, moderately similar to XP_341240.1 PREDICTED: low density lipoprotein receptor-related protein associated protein 1 [Rattus norvegicus]
6	TCCAGTTGCTTAGCTCA	16	7	2	15728	PGAM1	- Transcribed locus, strongly similar to NP_002620.1 phosphoglycerate mutase 1 (brain); Phosphoglycerate mutase A, nonmuscle form [Homo sapiens]
6	AAATAGTTCGGGTCCCA	7	1	3	15736	TEGT	TEGT Testis enhanced gene transcript
6	CCTTACCCGTGTCCTCT	37	6	3	15736	TEGT	TEGT Testis enhanced gene transcript
6	TGCATCGACTGTTGAAT	22	9	4	16084	ARPP-19	ARPP-19 CAMP-regulated phosphoprotein
6	GCAGTCCACTGCCCACC	17	7	5	16210	PTBP1	PTB Polypyrimidine tract-binding protein
6	CCCTTCTCTGCCTTTAT	10	3	3	16555	MLF2	- Transcribed locus, strongly similar to XP_543848.1 PREDICTED: similar to Myeloid leukemia factor 2 (Myelodysplasia-myeloid leukemia factor 2) [Canis familiaris]
6	TTAGATCATCGAAATCC	13	4	6	16583		- Clone Clu_3547.scr.msk.p1.Contig4, mRNA sequence
6	TCTCCCGTTTGTACTTA	31	8	15	16638	SLC25A6	SLC25A6 Mitochondrial solute carrier family 25 member 6
6	TGGTCTCCCCCGGTCCC	11	2	1	16656		- Transcribed locus, moderately similar to XP_537454.1 PREDICTED: similar to discs large homolog 7 [Canis familiaris]
6	CCAGGGTGAAGTCAGAG	5	0	1	16657	HNRPK	- Transcribed locus, strongly similar to NP_006758.2 leucine-zipper-like transcriptional regulator, 1; Leucine-zipper-like regulator-1 [Homo sapiens]
6	CAGCAGTAGCGCCGGCG	9	1	1	16672		- Transcribed locus
6	TTTTCTGCTGGGTGGGA	11	5	3	16685		- Clone Clu_25899.scr.msk.p1.Contig1, mRNA sequence
6	ACAAAAAAAAAAAAAAA	6	1	0	16685		- Clone Clu_25899.scr.msk.p1.Contig1, mRNA sequence
6	TGTGCCCACATTGCGGT	55	16	21	16707		- Clone reje34b_a2.y1.abd, mRNA sequence
6	TACCAACCAAGATGCAA	10	4	1	16743	FN1	FN1 Fibronectin
6	TCCAGCCCAGAGTGAGG	9	2	4	16869	FKBP8	- Transcribed locus, strongly similar to XP_541935.1 PREDICTED: similar to 38 kDa FK-506 binding protein homolog (FKBPR38) (FK506-binding protein 8) [Canis familiaris]
6	CGAGGGCTGTTGGTGAG	8	1	0	16896	ARL6IP	- Transcribed locus, strongly similar to XP_536960.1 PREDICTED: similar to KIAA0069 [Canis familiaris]
6	GGGCAGTGGTACAGTGA	9	1	3	16939	PLEKHJ1	- Transcribed locus, strongly similar to NP_060519.1 hypothetical protein FLJ10297; 9530063M10Rik [Homo sapiens]
6	GGAGCTGTGACCGGAGG	7	1	1	16996		- Transcribed locus
6	GCTGCCCTTGAGAAGGA	79	25	3	17154	TUBA3	- Transcribed locus, strongly similar to XP_426592.1 PREDICTED: similar to tubulin, alpha 2; tubulin alpha 2 [Gallus gallus]
6	TCCTCACGGGCCTCAGA	6	3	0	17154	TUBA3	- Transcribed locus, strongly similar to XP_426592.1 PREDICTED: similar to tubulin, alpha 2; tubulin alpha 2 [Gallus gallus]
6	CTGCAGGGCTTAAAGGA	8	2	3	17154	TUBA3	- Transcribed locus, strongly similar to XP_426592.1 PREDICTED: similar to tubulin, alpha 2; tubulin alpha 2 [Gallus gallus]
6	ATCCCCACTCCGGACCC	12	1	5	17429		- Transcribed locus, moderately similar to NP_037403.1 proprotein convertase subtilisin/kexin type 1 inhibitor precursor; granin-like neuroendocrine peptide precursor [Homo sapiens]
6	CTCCATCCGAGCCACCT	5	0	1	17562		- Transcribed locus, strongly similar to NP_077274.2 leukocyte receptor cluster (LRC) member 4 protein; malignant cell expression-enhanced gene/tumor progression-enhanced gene [Homo sapiens]
6	CAGCAGCTACAACCACA	10	2	2	18203		- Clone Clu_33796.scr.msk.p1.Contig2, mRNA sequence
6	GTTCAGCTGTCTTTGGT	7	1	3	18531	VDAC2	VDAC2 Voltage-dependent anion channel 2
6	TAGAGACGGCGGCCACC	11	0	1	18752		- Transcribed locus, strongly similar to XP_544540.1 PREDICTED: similar to putative N-ATPase [Canis familiaris]
6	CTCCTGTACTCCTCGGA	15	1	6	18853	PTOV1	- Transcribed locus, strongly similar to NP_059128.2 prostate tumor overexpressed gene 1; prostate tumor over expressed gene 1 [Homo sapiens]
6	CAGAGAAATGTCATCCT	8	2	0	19052		- Transcribed locus
6	TACCATTCCAGGCTTCA	6	0	1	19162		- Transcribed locus
6	GAATCGGTGGTATCCGT	5	0	2	19191	NDUFS5	- Transcribed locus, strongly similar to XP_532550.1 PREDICTED: similar to NADH dehydrogenase [Canis familiaris]
6	TCCCTGTGGCTGTGTGG	20	3	4	19298		- Transcribed locus
6	GCTACAGGTAGAACTGG	5	1	0	19342		- Transcribed locus
6	GTGCTAACCCGCCCCTG	6	2	0	19385	ADAMTS7	- Transcribed locus, strongly similar to NP_055087.2 a disintegrin and metalloprotease with thrombospondin motifs-7 preproprotein [Homo sapiens]
6	GCCCCCGATGTGCAGGT	14	5	4	19756	MGC10911	- Transcribed locus, strongly similar to NP_115678.1 hypothetical protein MGC10911 [Homo sapiens]
6	TTCCCAGGCCCCGGCCA	9	2	3	19774	PRKCSH	- Transcribed locus, strongly similar to NP_002734.1 protein kinase C substrate 80K-H; glucosidase II, beta subunit; AGE-binding receptor 2 [Homo sapiens]
6	CAACCTCAACATACAGG	5	1	0	19904	PAIP1	- Transcribed locus, strongly similar to NP_663432.1 poly(A) binding protein interacting protein 1 [Mus musculus]
6	GCCCAGGGGCAGCCTAC	6	1	0	20054	ATP6V0D1	- Transcribed locus, strongly similar to XP_536816.1 PREDICTED: similar to ATPase, H+ transporting, lysosomal, V0 subunit D isoform 1 [Canis familiaris]
6	TAACCAGTGTGACGTTA	6	2	0	20219		- Transcribed locus
6	CTCCCACCCCCACCCGC	71	5	7	20489		- Clone rese36c_i5.y1.abd, mRNA sequence
6	CCGGTTTCGTGTTCTTT	21	0	3	20578		- Transcribed locus
6	GCTCAGTGACCTCCAGG	23	11	5	20598	P4HB	- Transcribed locus, strongly similar to NP_000909.2 prolyl 4-hydroxylase, beta subunit; v-erb-a avian erythroblastic leukemia viral oncogene homolog 2-like; disulfide isomerase; protein disulfide isomerase/oxidoreductase; thyroid
6	TGCACTTGGGGGTGTGT	9	0	1	20816	NCAM1	- Transcribed locus, strongly similar to NP_851996.1 neural cell adhesion molecule 1; antigen recognized by monoclonal antibody 5.1H11 [Homo sapiens]
6	CAGCTGGCCATCACCGG	8	3	1	20870		- Transcribed locus
6	GCTCTTTATGCAACACC	11	1	1	21055		- Transcribed locus
6	GTACACCTTTCTTCTCT	7	0	2	21626		- Transcribed locus
6	GTGTGTGCGTCTAGGTC	12	3	3	21784	CSNK1G2	- Transcribed locus, strongly similar to NP_001310.2 casein kinase 1, gamma 2 [Homo sapiens]
6	GTCACACCACAAGTAAA	12	3	2	21860	PTMA	- Transcribed locus, strongly similar to XP_534536.1 PREDICTED: similar to sin3 associated polypeptide p18 [Canis familiaris]
6	TCAGACGCGGCCGTGGA	37	9	9	21860	PTMA	- Transcribed locus, strongly similar to XP_534536.1 PREDICTED: similar to sin3 associated polypeptide p18 [Canis familiaris]
6	TGGAGGAGGAGCACCAG	7	1	3	21903	EXT2	- Transcribed locus, strongly similar to NP_000392.1 exostosin 2 [Homo sapiens]
6	TGCATATCATCCCATTG	6	3	0	22357	XPO1	- Transcribed locus, strongly similar to NP_445942.1 exportin 1, CRM1 homolog [Rattus norvegicus]
6	GAGCCTCGGTACCCTCA	8	4	1	22934		- Transcribed locus
6	CGCAAGAAGGTGCGGAA	5	0	2	23134	POLD1	- Transcribed locus, strongly similar to NP_002682.1 polymerase (DNA directed), delta 1, catalytic subunit 125kDa; Polymerase (DNA directed), delta 1, catalytic subunit; polymerase (DNA directed), delta 1, catalytic subunit (125kD
6	CCCCCAGCGACTCAGTA	11	5	2	23457		- Transcribed locus, moderately similar to NP_659558.1 ADP-ribosylation factor GTPase activating protein 1 [Rattus norvegicus]
6	TGCGAACCAGCCGCGGT	6	0	1	23537	G6PD	- Transcribed locus, strongly similar to XP_538209.1 PREDICTED: similar to Glucose-6-phosphate 1-dehydrogenase (G6PD) [Canis familiaris]
6	TAAGAAGCCTCTTATTT	6	2	0	23764		- Transcribed locus
6	CACCTAAACCCATCTGG	8	0	1	23822	DKC1	- Transcribed locus, strongly similar to NP_001354.1 dyskerin [Homo sapiens]
6	TATGTGTGACTGGGTCA	5	2	0	23956		- Transcribed locus
6	GCGGCCAGGCCATCTAT	10	2	5	24112		- Transcribed locus
6	GTGTATGGCTCTGTGGT	23	10	7	24271		- Clone rmed11c_g21.y1.abd, mRNA sequence
6	CGACAGGCAAGACTGTG	10	5	0	24273		- Transcribed locus, strongly similar to NP_997001.1 general transcription factor IIH, polypeptide 5; TFIIH basal transcription factor complex TTDA subunit; chromosome 6 open reading frame 175 [Homo sapiens]
6	GGGCAGAAAGCATTTTG	8	4	0	24352		- Clone Clu_4645.scr.msk.p1.Contig2, mRNA sequence
6	TCCTACTGGGCACCTCC	8	1	4	24362		- Transcribed locus, strongly similar to XP_533716.1 PREDICTED: similar to coiled-coil-helix-coiled-coil-helix domain containing 6 [Canis familiaris]
6	GAGCAGGAGTGAAGATG	7	0	1	24392		- Transcribed locus
6	GGCCACTGTGCCAATAA	19	1	0	24708		- Transcribed locus, strongly similar to XP_538994.1 PREDICTED: similar to alpha 1 type IX collagen isoform 1 precursor [Canis familiaris]
6	AGACCCAGGCTGAATAG	12	3	5	25621		- Transcribed locus
6	GGCCAGGGGCAGTTCTC	18	1	6	26075		- Transcribed locus
6	CAGGGGTAGCGACGTCT	7	3	0	26181	HRMT1L1	- Transcribed locus, strongly similar to NP_001526.2 HMT1 hnRNP methyltransferase-like 1; protein arginine N-methyltransferase 2; HMT1 (hnRNP methyltransferase, S. cerevisiae)-like 1 [Homo sapiens]
6	GGCCTCGGCCAGGCGGC	6	3	0	26706		- Transcribed locus
6	TATGTGTGACTGGGTCA	5	2	0	27056		- Transcribed locus
6	GAGACTCAGGAGTGACC	8	4	0	27246	ILF2	- Transcribed locus, strongly similar to NP_080650.1 interleukin enhancer binding factor 2 [Mus musculus]
6	TTGGTGGCCTCAGGGAC	5	1	0	27389		- Transcribed locus, strongly similar to XP_538715.1 PREDICTED: similar to KIAA0375 protein [Canis familiaris]
6	TTCATCCCCACGGGGCG	9	2	0	27662		- Transcribed locus
6	CAGGCTCTGGGTTGTTC	21	6	9	27703	FBN2	- Transcribed locus, strongly similar to XP_538612.1 PREDICTED: similar to Fibrillin 2 precursor [Canis familiaris]
6	GTTGTGATGAACGCAGT	31	11	4	27884		- Transcribed locus
6	TCCTGACACAGGCTCAC	5	0	1	29055		- Transcribed locus
6	ATCTCATATTTTTGCTT	5	0	1	29151		- Transcribed locus
6	GAAACTGGGTCCCACCC	6	3	0	29642		- Transcribed locus
6	GAGGCAGAGGCAGAAGG	8	0	2	30674	FGFRL1	- Transcribed locus, strongly similar to XP_542214.1 PREDICTED: similar to plasticity related gene 2a [Canis familiaris]
6	TTAGGTAGGGCTCTTTT	8	1	0	31581		- Clone rcut39_i19.y1.abd, mRNA sequence
6	TTGAACATCTCCCCCCT	5	0	1	31582		- Transcribed locus, strongly similar to NP_000993.1 ribosomal protein P0; 60S acidic ribosomal protein P0; acidic ribosomal phosphoprotein P0 [Homo sapiens]
6	TATATGGCAGGCATTGA	6	1	0	31597		- Clone Clu_31013.scr.msk.p1.Contig2, mRNA sequence
6	ACAAAAGCTTTGAAAAT	8	3	1	31672		- Transcribed locus
6	TGAGTGAAGAGATGTCA	6	0	1	31993		- Transcribed locus
6	GGAGCGGCCCAAAGAAA	6	0	1	32101		- Transcribed locus
6	CTGGACCTGAAATGAAA	5	0	1	32261		- Transcribed locus
6	TCCCTGTGGCTGTGTGG	20	3	4	32731	DHCR24	- Transcribed locus, strongly similar to XP_546693.1 PREDICTED: similar to mKIAA0018 protein [Canis familiaris]
6	GAGCCTGTAAATGTCTT	6	3	0	32972		- Transcribed locus
6	TGAGCTCCAGACTCCCT	20	1	0	33030		- Transcribed locus
6	CATTTGCCGATGCTCAC	20	9	5	33234		- Transcribed locus, moderately similar to NP_997150.1 RIKEN cDNA 4930488E11 gene [Mus musculus]
6	TTAGAGTTTGTACATAC	9	0	4	33325		- Transcribed locus
6	CAAAAAAAAAAAAAAAG	6	3	0	34002		- Transcribed locus
6	GCCCACTACAACCGGGT	16	1	0	34145		- Transcribed locus
6	GGAGGTGGGAGGGAATG	7	1	2	36671		- Transcribed locus
6	CTGCAGGTGTGGCCAAA	7	2	1	38066		- Transcribed locus
6	GGGGAGGGGTGGTCAGG	6	3	0
6	AACAGAGGTGCAGCTGG	8	4	1
6	GGTGTGGTCCTAAGAAG	24	7	11
6	GCCTTTCCAGGCCTCAC	12	3	6
6	GTTACCCAGCAAAAAAA	9	0	2
6	TGCACACGTCCCAGACC	6	0	2
6	GAAATACCTTAATTCAT	6	0	2
6	GCCTCCTCCTTCTGTCC	5	0	2
6	TGTAGCTCAATAAAGAG	8	2	0
6	AGGGTGGCGGCCATCAA	7	2	0
6	AACTAACAAAAAAAAAG	7	2	0
6	TCTTGGGAGGGACCCCA	6	2	0
6	AAAAAAAAAAAAAAAAC	9	2	4
6	GTAACCCTGCAGGACCA	8	1	3
6	TGTCCTGGCACTGAGTT	10	3	5
6	ATCTGCCGTTAATAAAC	7	3	1
6	GGCGTTTGAGATTATAC	16	5	3
6	TAGGACAACTCAGTTAG	11	5	3
6	TTGTCCAGAGAGGCATA	8	2	1
6	CAGTTCTCCCACCTTAT	14	1	0
6	CTGGGCCACTGTGGTGT	12	1	0
6	CCACCCACAGCCCAGTG	8	0	1
6	TTCCCTGATCCTGCAGT	7	0	1
6	TCAAATTGAACTAGTGG	6	0	1
6	GCTGCCCTTGAGAAGGT	6	0	1
6	CTGAAGACTCAGTCGCT	5	0	1
6	TGTGGCATATAGTGACT	5	0	1
6	GTAATATAACACAGAGT	5	0	1
6	CAAACCCAAAAAAAAAA	7	1	0
6	CACCCCTATGGACTGGC	6	1	0
6	GCAGCACCGTGTGACAG	5	1	0
6	CTGGCACTCCTAAAAAA	5	1	0
7	GAAACAAGATGAAATTC	4	18	15	935	PGK1	- Phosphoglycerate kinase 1 (PGK1)
7	ACATCATAGATGACATC	8	23	29	939	RPL12	RPL12 60S ribosomal protein L12
7	TAAGGAACTGAGTTCTT	120	183	131	945		- Clone reje13b_o11.y1.abd, mRNA sequence
7	ATCTGCCGTTAATAAAG	167	220	219	947	RPS28	RPS28 40S ribosomal protein S28
7	CATCTCTATAATCAGAC	6	14	17	1005	MRLC2	MRLC2 Myosin regulatory light chain
7	CAAAGACAATTCTGTGT	3	9	11	1030	ZNF706	- Transcribed locus, strongly similar to XP_530229.1 PREDICTED: hypothetical protein XP_530229 [Pan troglodytes]
7	TAAGTAGCAAACAGGGC	9	21	23	1037	ITM2B	- BRICHOS-like protein
7	GACCACCTTTAGCTGTT	4	17	14	1072	UCRC	- Transcribed locus, strongly similar to NP_932096.1 RIKEN cDNA 1110020P15 [Mus musculus]
7	TCTGAAAGCTTTGTGCC	4	17	20	1133		- Clone rpbfe0102_o5.y1.abd, mRNA sequence
7	GTGAAGGTAGTAGTTCT	70	95	87	1202	RPS3A	RPS3A 40S ribosomal protein S3a
7	AGACAGATGTGAAGAGG	6	22	16	1461		- Clone raor012_a12.y1.abd, mRNA sequence
7	TAATAAACTGGCCAATG	7	17	13	1710	STOML2	- Transcribed locus, strongly similar to XP_520553.1 PREDICTED: similar to stomatin (EPB72)-like 2; stomatin-like protein 2; stomatin-like 2 [Pan troglodytes]
7	AGTAAAGCTAGAAAATA	4	21	20	1716		- Transcribed locus
7	GTCTAGAACTTGTACCC	5	14	9	1732		- Transcribed locus
7	TCGCGTGCCTGAGGGCG	37	97	61	2609	TNNI1	TNNI1 Troponin I
7	GGTCTAATTTATTGCTG	2	8	9	2633	CCT2	- Transcribed locus, strongly similar to NP_006422.1 chaperonin containing TCP1, subunit 2 (beta); chaperonin containing t-complex polypeptide 1, beta subunit [Homo sapiens]
7	TACACACTTCATTAGCA	9	22	18	2819	MYOZ2	- Transcribed locus, strongly similar to XP_535703.1 PREDICTED: similar to calcineurin-binding protein calsarcin-1 [Canis familiaris]
7	GAAAACAGAGTTAAGCA	3	10	9	2901	MGC2749	- Transcribed locus, strongly similar to XP_533871.1 PREDICTED: similar to hypothetical protein MGC2749 [Canis familiaris]
7	TAAGGATAACCTGACCC	33	56	60	2919	CD63	- Transcribed locus, strongly similar to XP_531624.1 PREDICTED: similar to CD63 antigen [Canis familiaris]
7	TGTGATCAGACTGGTAT	26	32	40	2957	ATP5L	ATP5L F1F0-ATP synthase complex g subunit-like protein
7	GATAGTTGTGGCCACCT	22	40	24	3129		- Transcribed locus, moderately similar to XP_518599.1 PREDICTED: similar to thyroid receptor interactor [Pan troglodytes]
7	TTTTACTTACTTTTGCC	10	20	9	3232	SFRP2	- Transcribed locus, strongly similar to XP_532695.1 PREDICTED: similar to putative secreted frizzled related protein 2 [Canis familiaris]
7	CAGCCTGGGGCCAGGAG	2	7	9	3630	LIMS1	- Transcribed locus, strongly similar to XP_515779.1 PREDICTED: similar to LIM-like protein 2B [Pan troglodytes]
7	CTCCTGCAGATGTCTGG	3	10	7	4047		- Clone Clu_8502.scr.msk.p1.Contig3, mRNA sequence
7	TTGCTGTGTCCTGGTGA	16	49	65	4357		- Transcribed locus
7	TTTCTAATTTGTACGTG	9	14	20	5153	LAPTM4A	- Transcribed locus, strongly similar to XP_515317.1 PREDICTED: similar to KIAA0108 [Pan troglodytes]
7	TCCATCAAGAAGCTATG	1	6	7	5451	TBP10	TBP10 Tat-binding protein 10
7	TGGCTCCTGCACCCTCC	7	19	10	6192		- Transcribed locus
7	GTTCACACTCAGCTGCG	9	29	18	6208	CRIP2	- Transcribed locus, strongly similar to NP_001303.1 cysteine-rich protein 2; Cystein-rich intestinal protein [Homo sapiens]
7	TATTTATTCCCTCTTCT	3	13	13	6417	STRAP	- Transcribed locus, strongly similar to XP_543790.1 PREDICTED: similar to Serine-threonine kinase receptor-associated protein (UNR-interacting protein) [Canis familiaris]
7	CAGTTACAGTAAACACA	3	9	10	6507		- Transcribed locus
7	TGCACTTCAAAAAAGTG	18	29	47	6531	SPARCL1	- Transcribed locus, strongly similar to NP_037078.1 extracellular matrix protein 2 [Rattus norvegicus]
7	AAAATTCTTAAACTTGG	9	14	22	6723		- Clone rssp13_j8.y1.abd, mRNA sequence
7	TATGTCGTCTATTTTTT	6	27	21	6766		- Transcribed locus
7	GTCACTCTTAAAAAAAA	16	29	39	6947		- Transcribed locus, moderately similar to NP_110400.1 beta tubulin 1, class VI [Homo sapiens]
7	GGTTTGATTACAGAAAC	4	11	14	6956		- Transcribed locus
7	CAAGGAGTTACTTCTCT	30	59	52	7266	POSTN	- Transcribed locus, strongly similar to NP_006466.1 periostin, osteoblast specific factor; osteoblast specific factor 2 (fasciclin I-like) [Homo sapiens]
7	CCTTCTGTCTAGAACTT	37	57	41	7336		- Clone Clu_211156.scr.msk.p1.Contig1, mRNA sequence
7	TTTCTGAATCCTACCAG	3	21	15	7401	TINP1	- Transcribed locus, strongly similar to NP_055701.1 TGF beta-inducible nuclear protein 1; hairy cell leukemia protein 1 [Homo sapiens]
7	CCTACTAAGCGGGGAGG	21	43	54	8917	ALDOA	- Transcribed locus, strongly similar to XP_536914.1 PREDICTED: similar to fructose-1,6-bisphosphate aldolase A [Canis familiaris]
7	TGCCCCTCCTCGCCAGG	147	443	416	8946	ATP1A2	- Transcribed locus, strongly similar to NP_000693.1 Na+/K+ -ATPase alpha 2 subunit proprotein; migraine, hemiplegic 2; sodium-potassium ATPase; Na+/K+ ATPase 2; sodium pump 2; sodium/potassium-transporting ATPase alpha-2 chain; Na
7	ACGAGATGGACACTCAG	6	27	25	8946	ATP1A2	- Transcribed locus, strongly similar to NP_000693.1 Na+/K+ -ATPase alpha 2 subunit proprotein; migraine, hemiplegic 2; sodium-potassium ATPase; Na+/K+ ATPase 2; sodium pump 2; sodium/potassium-transporting ATPase alpha-2 chain; Na
7	TCAGGCTAGTCTCTCCT	21	35	50	9365	IGF2	IGF2 Insulin-like-growth factor 2
7	CAAAAGGCCAAATGGCT	10	24	25	9450		- Transcribed locus
7	ACCTATTATTCGTAAAG	27	46	59	10245	DCN	DCN Decorin
7	CAGGTTTAAGTTCGATT	24	156	129	10947	TTN	- Titin, 3'UTR
7	TGAATGGTTTTCTGCAA	3	9	11	10949		- Transcribed locus
7	CTTAGTTTAATGCTTTC	20	43	22	11123	LDHB	- Lactate dehydrogenase-B (LDH-B)
7	TCAATAAAGAACAGTTA	2	11	12	11286	QARS	- Transcribed locus, strongly similar to XP_533833.1 PREDICTED: similar to Glutaminyl-tRNA synthetase (Glutamine--tRNA ligase) (GlnRS) [Canis familiaris]
7	GGGCTGCTTTTGTCACA	133	290	308	11302	COL3A1	COL3A1 Type III collagen
7	GTTGCTGGGTCCAGGCT	6	15	11	11748		- Transcribed locus
7	GAAGTTCTAGGAAAGTG	19	36	26	13476	NLN	- Transcribed locus
7	CACAGTTTTTCTTTAAT	72	98	80	13764		- Clone rcsp21b_l19.y1.abd, mRNA sequence
7	GAAGTGTACGTTATTTC	19	38	32	13780	SLA-8	- SLA-8
7	TTTGTCTCATAATTTCT	3	10	7	13872	PRKACA	PRKACA Protein kinase, cAMP-dependent, catalytic, alpha
7	TAGGTTGTCTAAAAATA	128	220	193	14343	TCTP	TCTP Translationally controlled tumor protein
7	TGTTTTCAGGTTTCTTT	3	10	11	15233		- Transcribed locus
7	TCTCCCTTTGTACTTAA	18	26	33	16638	SLC25A6	SLC25A6 Mitochondrial solute carrier family 25 member 6
7	CTGCAGAGACGGCCAGC	2	12	12	16662	TMOD1	- Transcribed locus, strongly similar to NP_003266.1 tropomodulin 1 [Homo sapiens]
7	GTCACTCTTAAAAAAAA	16	29	39	17044		- Transcribed locus
7	GAAAATAAAGTGAGCAC	6	16	11	17192	WDR1	- Transcribed locus, strongly similar to NP_059830.1 WD repeat-containing protein 1 isoform 1 [Homo sapiens]
7	GGGTTTTTATTATTTTT	31	49	75	17294	YBX1	- Transcribed locus, strongly similar to XP_525693.1 PREDICTED: similar to DNA-binding protein B [Pan troglodytes]
7	AAAAATCATCGTTGTAC	17	38	24	17378		- Transcribed locus, weakly similar to NP_066267.2 ankyrin 3 isoform 1; ankyrin-3, node of Ranvier [Homo sapiens]
7	CAAAGACAATTCTGTGT	3	9	11	18174		- Transcribed locus
7	TGCACTTCAAAAAAGTG	18	29	47	18517		- Transcribed locus
7	TGGGCAGCCTTCCCCCC	56	270	282	20141	HUMMLC2B	HUMMLC2B Myosin regulatory light chain 2
7	TGGGCAGCCTTCCCTCC	72	250	253	20141	HUMMLC2B	HUMMLC2B Myosin regulatory light chain 2
7	CTGGTACTTCTGGCAGA	29	47	51	20525		- Transcribed locus
7	AGAGCCTTTCGGACACG	11	18	33	20939	C20orf149	- Transcribed locus, strongly similar to NP_077275.1 chromosome 20 open reading frame 149 [Homo sapiens]
7	GTTCCAAAGAAGCCTTG	6	12	16	21011	COL1A2	- Transcribed locus, strongly similar to NP_001003187.1 type I procollagen pro-alpha 2 chain [Canis familiaris]
7	GATGAAGAGACTGGCAA	5	14	15	21011	COL1A2	- Transcribed locus, strongly similar to NP_001003187.1 type I procollagen pro-alpha 2 chain [Canis familiaris]
7	GAAAATAAAGTGAGCAC	6	16	11	21114		- Transcribed locus
7	AGCGCACGTGTTAGGAC	4	12	10	21418	EEF1A1	- Metallothionein isoform, partial sequence
7	GACACTGGATTTGTTTC	2	9	6	21985		- Transcribed locus, moderately similar to NP_006732.2 protein phosphatase 1, regulatory (inhibitor) subunit 1A; protein phosphatase inhibitor-1 [Homo sapiens]
7	CTTTATTTGTCCCACCA	1	7	6	22520		- Transcribed locus, moderately similar to XP_544105.1 PREDICTED: similar to ring finger protein 29 isoform 1 [Canis familiaris]
7	ATCTGCCGTTAATAAAG	167	220	219	24545	Rps28	- Transcribed locus, strongly similar to NP_001022.1 ribosomal protein S28; 40S ribosomal protein S28 [Homo sapiens]
7	GGCTTGACAGCTGCCCT	8	15	19	24943		- Transcribed locus, moderately similar to XP_533939.1 PREDICTED: similar to mitochondrial NADH:ubiquinone oxidoreductase B14.7 subunit [Canis familiaris]
7	GGGAAGGAAGGGAAGAG	7	19	18	25589	CACNB1	- Transcribed locus, strongly similar to NP_000714.3 calcium channel, voltage-dependent, beta 1 subunit isoform 1; dihydropyridine-sensitive L-type, calcium channel beta-1 subunit; calcium channel, L type, beta 1 polypeptide [Homo
7	TCTCACTTCTCTGTGAC	7	24	23	26180		- Transcribed locus
7	CAACTGTAATTTTTGTT	6	15	11	26414	WDR8	- Transcribed locus, strongly similar to XP_536722.1 PREDICTED: similar to WD-repeat protein 8 [Canis familiaris]
7	TGCCGTGGGTGTGGCTC	2	9	10	27685		- Transcribed locus
7	TAAGGATAACCTGACCC	33	56	60	28858		- Transcribed locus
7	TAAGGATAACCTGACCC	33	56	60	28901		- Transcribed locus, weakly similar to XP_533509.1 PREDICTED: similar to ORF2 [Canis familiaris]
7	CACAGTTTTTCTTTAAT	72	98	80	29148		- Transcribed locus
7	TCAATAAAGAACAGTTA	2	11	12	29454		- Transcribed locus
7	GCTGTGGCGGCCCCGCC	10	28	16	30697		- Transcribed locus, strongly similar to NP_068742.1 fibroblast growth factor receptor-like 1 precursor [Homo sapiens]
7	CCGACGGGCGCTGACCC	6	42	29	31581		- Clone rcut39_i19.y1.abd, mRNA sequence
7	GGGATTACTGTTGTCCC	1	7	6	33076		- Clone Clu_51762.scr.msk.p1.Contig1, mRNA sequence
7	CGGCTCAGCTGGGAGCC	9	18	22	34596		- Transcribed locus
7	AATTGGAGGACAACCCG	38	58	79
7	GGAGAGGATGAAAATGA	10	15	28
7	GCCGCTAGAACATTGCT	16	23	32
7	CAAACTCTTGCCACGTT	11	15	22
7	ACCCGCCGGGCAGCTTC	8	45	32
7	GGGATGAATGGGGTGGC	4	11	16
7	AACATTTGCACCAAAAA	9	18	23
7	TGCTGCGGGTGCGGCCC	7	18	13
7	AGCAAAAATTCACTTTG	2	7	9
7	AACGAAAGTTTGACTAA	2	7	9
7	TGGGCAGCCTTCCCCCT	3	14	16
7	TCAAATAATTTCAACTT	1	8	6
7	CACAGTTTTTCTTTATT	3	11	12
7	TTAGTGTAATGAGGTCT	2	13	12
7	TAAGAAGTAAGGCTTTC	4	14	13
8	GGACATACTGTATTTTT	4	7	19	75	CDH5	CDH5 Cadherin 5
8	CTGTCGGTGACATTCCT	0	0	79	784	RPS24	LOC396638 Ribosomal protein S23
8	TGGCCTTGCTCAGCTGC	1	1	7	843	GFER	- Transcribed locus, strongly similar to XP_537010.1 PREDICTED: similar to hepatopoietin protein [Canis familiaris]
8	AAGCGGCATAAGTGGTC	1	2	7	886	CYC1	- Transcribed locus, strongly similar to NP_001907.2 cytochrome c-1 [Homo sapiens]
8	TTTTGAATGCAGTATAG	1	1	7	897	SRPX	- Transcribed locus, strongly similar to NP_006298.1 sushi-repeat-containing protein, X-linked; sushi-repeat-containing protein, X chromosome [Homo sapiens]
8	TTCTATTATCAAGTTTT	2	4	10	934		- Transcribed locus
8	AAAGGTGTCACGGCTAC	0	0	5	1089	FABP4	FABP4 Adipocyte fatty acid-binding protein
8	ACCAAAAACCAAAAGTG	90	223	438	1091	COL1A1	COL1A1 Type I collagen alpha 1 chain
8	GACTTTGGAAAATATTT	3	7	19	1091	COL1A1	COL1A1 Type I collagen alpha 1 chain
8	CGCCAACTGTGAATAGC	0	1	5	1551		- Transcribed locus
8	CCTAGGACTGCTCCTGC	4	5	18	1714	CD151	- Transcribed locus, strongly similar to XP_533198.1 PREDICTED: similar to CD151 antigen [Canis familiaris]
8	CTAGTAAGGTGTTTTTG	1	0	5	1884	NUDT21	- Transcribed locus, strongly similar to XP_510978.1 PREDICTED: hypothetical protein XP_510978 [Pan troglodytes]
8	GCGGGACAGGAGCCCGC	2	9	17	2184		- Transcribed locus, strongly similar to XP_536907.1 PREDICTED: hypothetical protein XP_536907 [Canis familiaris]
8	TAGGCCCTGCTCCCCCA	0	0	7	2310		- Clone Clu_30933.scr.msk.p1.Contig5, mRNA sequence
8	TTCATTAAAACCTTTCC	0	1	8	2559	S100A16	- Transcribed locus, strongly similar to XP_547580.1 PREDICTED: similar to S100 calcium binding protein A16 [Canis familiaris]
8	CGTTTATTTTACTTGTT	4	5	18	2586	SDHD	- Transcribed locus, strongly similar to NP_002993.1 succinate dehydrogenase complex, subunit D precursor; succinate dehydrogenase ubiquinone cytochrome B small subunit [Homo sapiens]
8	TAGAAAGGCAGGAATCT	1	2	8	3392		- Transcribed locus
8	TAGAGTAATCTATTACA	1	0	5	3398		- Transcribed locus, strongly similar to XP_234908.2 PREDICTED: similar to mBLVR [Rattus norvegicus]
8	TACGTGGCCATCCAGGC	1	3	7	4003	ACTB	LOC414396 Cytoskeletal beta actin
8	GAGCAGGAGCCTGCCCT	2	8	17	4125	HDAC5	- Transcribed locus, strongly similar to NP_005465.1 histone deacetylase 5 isoform 1; antigen NY-CO-9 [Homo sapiens]
8	CTCAGCCTGTACCTCCT	4	6	13	4128		- Transcribed locus, moderately similar to XP_513746.1 PREDICTED: similar to KIAA0454 protein [Pan troglodytes]
8	TTTCCACTTAATACCAG	1	3	7	4945	SLC9A3R2	- Transcribed locus, strongly similar to NP_004776.1 solute carrier family 9 isoform 3 regulator 2; sodium/hydrogen exchanger; solute carrier family 9 (sodium/hydrogen exchanger), isoform 3 regulatory factor 2 [Homo sapiens]
8	GTCCAGCAGCCTGTCCC	2	12	21	4999	AVPI1	- Transcribed locus, strongly similar to NP_068378.1 vasopressin-induced protein, 32kDa; vasopressin-induced transcript [Homo sapiens]
8	CCTGGTGTACCCCTGGC	0	1	5	5080		- Transcribed locus
8	TAAAAACAGTTTCACTG	0	0	5	5372		- Transcribed locus
8	GTCTGAGCTCCCTTCCC	3	8	16	5611	CHCHD2	- Transcribed locus, strongly similar to NP_998885.1 chromosome 22 open reading frame 16 [Homo sapiens]
8	GCATCAATGAATCTCAG	2	12	18	5657	GPD1	- Transcribed locus, strongly similar to NP_034401.1 glycerol-3-phosphate dehydrogenase 1 (soluble); glycerolphosphate dehydrogenase 1, cytoplasmic adult; glycerol phosphate dehydrogenase 1, cytoplasmic adult [Mus musculus]
8	CATCTTGTATTTCCTTG	4	5	13	5700		- Transcribed locus
8	ACCGGCGGCCACATCGC	0	2	5	5704		- Transcribed locus, moderately similar to NP_003269.1 tetranectin (plasminogen binding protein); tetranectin (plasminogen-binding protein) [Homo sapiens]
8	GCATTAAACCCACCTTT	0	2	20	5774		- Transcribed locus
8	TTCTCAATGTAAATATT	0	2	5	5794		- Clone rche23_f16.y1.abd, mRNA sequence
8	TGGGGTGCTGTGGGTGC	4	8	16	6123	UQCR	- Transcribed locus, strongly similar to NP_079926.1 ubiquinol-cytochrome c reductase subunit [Mus musculus]
8	GATGAGGCGGGCAGGTG	1	2	7	6222	CD74	CD74 CD74 antigen
8	GTATTGGCCTTTTAAAC	1	5	10	6449	TM9SF2	- Transcribed locus, strongly similar to XP_534172.1 PREDICTED: similar to Transmembrane 9 superfamily protein member 2 precursor (p76) [Canis familiaris]
8	GTGCCGTGTGAGCCAAG	3	5	10	6683	mRpL37	- Transcribed locus, strongly similar to NP_057575.2 mitochondrial ribosomal protein L37; ribosomal protein, mitochondrial, L2 [Homo sapiens]
8	AGAATGCAGGTTCGATC	0	3	6	7154		- Transcribed locus
8	TTGTATTGTATTGGGGT	21	38	80	7315		- Clone rfhi4019b_d24.y1.abd, mRNA sequence
8	TCCCACTTGTAGAGCAA	0	2	6	7646		- Transcribed locus, moderately similar to NP_083141.2 RIKEN cDNA 1110005A03 [Mus musculus]
8	CTTCAAGATATGACAAG	3	15	22	7849	KBTBD10	- Transcribed locus, strongly similar to XP_535949.1 PREDICTED: hypothetical protein XP_535949 [Canis familiaris]
8	GTTAATACTATTAAGCA	5	12	19	8479		- Transcribed locus, weakly similar to NP_005401.2 selenoprotein P precursor [Homo sapiens]
8	TGTAAGTATTTCTGGAT	1	3	7	8479		- Transcribed locus, weakly similar to NP_005401.2 selenoprotein P precursor [Homo sapiens]
8	GAAAGTTCGTGTTGTCT	0	2	5	10618		- Transcribed locus, moderately similar to XP_225548.2 PREDICTED: similar to Neuroepithelial cell transforming gene 1 protein (Rho guanine nucleotide exchange factor 8) [Rattus norvegicus]
8	TATGATGACTAATCATT	1	2	10	10822		- Transcribed locus, strongly similar to NP_001395.1 eukaryotic translation elongation factor 1 gamma; elongation factor 1-gamma; EF-1-gamma; eEF-1B gamma; translation elongation factor eEF-1 gamma chain; PRO1608; pancreatic tumor
8	TTAGTATTCCTATCAGA	0	2	5	10939	MYOT	- Transcribed locus, strongly similar to NP_006781.1 titin immunoglobulin domain protein; myotilin [Homo sapiens]
8	GTATATATAGATGATCT	2	11	14	10939	MYOT	- Transcribed locus, strongly similar to NP_006781.1 titin immunoglobulin domain protein; myotilin [Homo sapiens]
8	AGGATTGAGGAGGCTCT	1	19	36	10942	ENO3	- Transcribed locus, strongly similar to XP_484728.1 similar to Eno1 protein [Mus musculus]
8	CAGAAAATCTTTGCCCG	0	2	7	10942	ENO3	- Transcribed locus, strongly similar to XP_484728.1 similar to Eno1 protein [Mus musculus]
8	AGGTTTTTGTACTGAAA	0	1	6	11102	SLA-DQ	- MHC class II SLA-DQ alpha chain mRNA (haplotype d)
8	GGGTGTGGGCTGTGGCC	0	0	5	11394		- Transcribed locus
8	GATATAGAACTGTCGTC	1	3	7	11437		- Transcribed locus
8	AGTGGTGGCTAACCTGC	16	44	78	11858	FMOD	FMOD Fibromodulin
8	GCGGGAGGGAAGCTGGG	1	1	10	12642		- Transcribed locus
8	GCAACAACACATCATCA	0	2	7	12809	B2M	B2M Beta 2-microglobulin
8	GCAGAGGCCAGGGTAGG	0	1	5	13137	NAT9	- Transcribed locus, strongly similar to XP_540419.1 PREDICTED: similar to Embryo brain specific protein [Canis familiaris]
8	CCTTGGACAAAATAAAA	0	2	6	13411	SUPT3H	- Transcribed locus, strongly similar to XP_532157.1 PREDICTED: similar to suppressor of Ty 3 homolog [Canis familiaris]
8	AGAGGAGGTGGGGACCC	0	0	5	13780	SLA-8	- SLA-8
8	GATGCTTTGTAGTTTGC	0	2	15	13807	TCAP	- Transcribed locus, strongly similar to NP_003664.1 telethonin; 19 kDa sarcomeric protein [Homo sapiens]
8	GAGGTAGCAGCAGCGCT	3	4	11	13814	1110030K22Rik	- Transcribed locus, strongly similar to NP_077192.1 RIKEN cDNA 1110030K22 [Mus musculus]
8	CATAATCCCTGCTTCCC	0	3	11	13823	HSPB6	LOC494560 Heat shock protein 20kDa
8	TACGTGGCCATCCAGGC	1	3	7	13874	ACTG1	ACTG1 Beta actin
8	CGCCTGGACCTGGCCGG	0	4	8	13874	ACTG1	ACTG1 Beta actin
8	AAAGTCATTGAAAGCCG	2	15	22	13956	TPM1	- Transcribed locus, strongly similar to XP_510462.1 PREDICTED: similar to sarcomeric tropomyosin kappa; TPM1-kappa [Pan troglodytes]
8	TTTTTTTCCTCAAAAAC	9	18	33	14343	TCTP	TCTP Translationally controlled tumor protein
8	TTGACACTTTTTCTTTA	1	6	13	14459	MYL1	MYL1 Myosin light chain
8	TACCATCAATAAAGTAC	37	105	174	14942	GAPDH	GAPDH Glyceraldehyde-3-phosphate dehydrogenase
8	GGGCTTGCAGGGACAAG	4	23	45	15030	ATP2A1	- Transcribed locus, strongly similar to NP_775293.1 ATPase, Ca++ transporting, fast twitch 1 isoform a; sarcoplasmic/endoplasmic reticulum calcium ATPase 1; calcium pump 1; SR Ca(2+)-ATPase 1; calcium-transporting ATPase sarcopla
8	CAGGGCCGGGGAGACGG	0	4	8	15103		- Transcribed locus, strongly similar to XP_541877.1 PREDICTED: similar to interferon-related IFRD2 (PC4-B) protein [Canis familiaris]
8	GATGTGGCCCTAAAAAG	0	2	5	15521		- Transcribed locus
8	TCCTGATGTTATAGAAT	0	2	16	15909	MYH2	MYH2 Myosin heavy chain 2a
8	ATGGCCGAGGAGCTGAA	0	3	12	15909	MYH2	MYH2 Myosin heavy chain 2a
8	TCATAAATGTCACAATA	4	6	13	16045	FBN1	FBN1 Fibrillin 1
8	TACCACCAATTTCCTGG	3	4	12	16589		- Transcribed locus, moderately similar to NP_004360.1 alpha 3 type VI collagen isoform 1 precursor; collagen VI, alpha-3 polypeptide [Homo sapiens]
8	TTCTACGCAGCGGTGAC	1	3	7	16635	UGPP	UGPP UDP-sugar diphosphatase
8	AGAAACTAGAGGGCAGG	1	3	10	16648		- Transcribed locus, strongly similar to XP_533037.1 PREDICTED: similar to thioredoxin interacting protein [Canis familiaris]
8	GGGCCCAGGGGAGGCCT	2	11	18	16661	RTN2	- Transcribed locus, strongly similar to NP_996783.1 reticulon 2 isoform B; NSP-like protein 1; Neuroendocrine-specific protein-like 1 [Homo sapiens]
8	CTTGCCTGGGCAAGGGC	5	14	28	16850	BIN1	- Transcribed locus, strongly similar to XP_540990.1 PREDICTED: similar to Myc box dependent interacting protein 1 (Bridging integrator 1) (Amphiphysin-like protein) (Amphiphysin II) (Box-dependent myc-interacting protein-1) [Cani
8	TCTTGTAAAGTCATAAG	2	17	32	16989		- Transcribed locus
8	ACAATAAAATCTCCTAA	3	6	11	17272		- Transcribed locus, moderately similar to XP_527009.1 PREDICTED: similar to Ubiquinol-cytochrome C reductase complex ubiquinone-binding protein QP-C (Ubiquinol-cytochrome C reductase complex 9.5 kDa protein) (Complex III subunit
8	TTCCTACGGAGACGTCA	2	1	11	17287		- Clone rpldo0126_h16.y1.abd, mRNA sequence
8	AAAATTACACCTTTCCC	0	4	8	17287		- Clone rpldo0126_h16.y1.abd, mRNA sequence
8	TCTGTACCTCCGCTTGT	2	3	14	17324		- Transcribed locus, moderately similar to XP_518874.1 PREDICTED: similar to eukaryotic translation elongation factor 1 alpha 2 [Pan troglodytes]
8	GACAGCCGAACACTAAA	10	36	62	17611		- Clone Clu_76786.scr.msk.p1.Contig1, mRNA sequence
8	ACTTCAGTTGGGGCAAC	1	3	7	18278		- Transcribed locus, moderately similar to NP_932326.2 nebulin-related anchoring protein isoform S [Homo sapiens]
8	ACCAGGGAGACAGCTGA	6	4	20	18312	ACTN2	- Transcribed locus, strongly similar to NP_150371.2 actinin alpha 2 [Mus musculus]
8	CCCAGTCTGCCCTAAAG	0	4	10	18490		- Transcribed locus, moderately similar to NP_872418.1 hypothetical protein FLJ34283 [Homo sapiens]
8	TTTGTTTTTATGTTCCT	0	3	8	18531	VDAC2	VDAC2 Voltage-dependent anion channel 2
8	GACCACGCGTGGGAGGA	0	1	7	18635		- Transcribed locus, moderately similar to NP_006418.2 CD27-binding (Siva) protein isoform 1 [Homo sapiens]
8	CCTTAGGAGTTTTATAT	0	0	6	19883	COL15A1	- Transcribed locus, strongly similar to NP_001846.2 alpha 1 type XV collagen precursor; collagen XV, alpha-1 polypeptide [Homo sapiens]
8	TTTTCTTACAAAGTCAG	0	2	5	19883	COL15A1	- Transcribed locus, strongly similar to NP_001846.2 alpha 1 type XV collagen precursor; collagen XV, alpha-1 polypeptide [Homo sapiens]
8	GAAGCATTTCCTTTCTC	0	1	6	20329		- Transcribed locus
8	AACATTTGCAAAAAAAA	17	64	122	21011	COL1A2	- Transcribed locus, strongly similar to NP_001003187.1 type I procollagen pro-alpha 2 chain [Canis familiaris]
8	TTTGGTTTTCCAAAAGA	39	163	271	21011	COL1A2	- Transcribed locus, strongly similar to NP_001003187.1 type I procollagen pro-alpha 2 chain [Canis familiaris]
8	GTTTTTATTTTATTTTT	4	9	20	21011	COL1A2	- Transcribed locus, strongly similar to NP_001003187.1 type I procollagen pro-alpha 2 chain [Canis familiaris]
8	AACATTTAAAAAAAAAA	0	3	9	21011	COL1A2	- Transcribed locus, strongly similar to NP_001003187.1 type I procollagen pro-alpha 2 chain [Canis familiaris]
8	ATTTTCTTTTTCAGTTG	2	0	8	21255		- Transcribed locus
8	CTGAATAATAATCTGTA	1	6	11	21577		- Transcribed locus
8	GCTTAAAACTTATCTCT	0	1	6	22050	FGL2	FGL2 Fibrinogen-like protein 2
8	TCTCAGAATTAGCTTTG	3	14	20	22100	SH3BGR	- Transcribed locus, strongly similar to XP_544890.1 PREDICTED: similar to putative SH3BGR protein [Canis familiaris]
8	CCCAAACTCAAATAAAG	0	1	5	22152	MDS032	- Transcribed locus, strongly similar to NP_060937.1 uncharacterized hematopoietic stem/progenitor cells protein MDS032; putative MAPK activating protein PM26 [Homo sapiens]
8	TAAAATGTTGTTCAGTT	1	1	8	22287		- Transcribed locus, moderately similar to NP_710157.2 family with sequence similarity 43, member A [Homo sapiens]
8	GTTTCAGGTAAATAAAT	5	17	29	22641	SERCA2	SERCA2 Sarcoplasmic/endoplasmic-reticulum Ca(2+) pump gene 2
8	TATTCGTGACCTTTAAC	1	0	6	24267		- Transcribed locus
8	CACTGCTCGTGTAGTTT	1	4	8	25091		- Transcribed locus
8	GGGCTGGCAGGGAGGAG	2	6	12	25191	MGC15416	- Transcribed locus, strongly similar to NP_612427.2 hypothetical protein MGC15416 [Homo sapiens]
8	CTAAAGGCCGGTACCTA	1	0	5	25258		- Transcribed locus
8	TGTAATTTTCTAATTCT	1	0	6	25265	DHX29	- Transcribed locus, strongly similar to NP_061903.1 DEAH (Asp-Glu-Ala-His) box polypeptide 29; nucleic acid helicase DDXx; DEAD/H (Asp-Glu-Ala-Asp/His) box polypeptide 29 [Homo sapiens]
8	GAAGGCGTGATTCGGCC	0	0	5	25846	PACS2	- Transcribed locus, strongly similar to XP_422219.1 PREDICTED: similar to mKIAA0602 protein [Gallus gallus]
8	AAGGAGTTTGAGCGGGA	2	2	9	26100		- Transcribed locus, moderately similar to XP_533892.1 PREDICTED: similar to NADH dehydrogenase [Canis familiaris]
8	AATGACCCCCGCCCCCT	1	1	9	26481	PTP4A3	- Transcribed locus, strongly similar to XP_519985.1 PREDICTED: similar to protein tyrosine phosphatase type IVA, member 3 isoform 2; potentially prenylated protein tyrosine phosphatase; Mutations: 6:OK [Pan troglodytes]
8	TAAAGTTACCTTTTATT	2	2	10	26718		- Transcribed locus, moderately similar to NP_037371.2 protein phosphatase 2A 48 kDa regulatory subunit isoform 1; serine/threonine protein phosphatase 2A, 48kDa regulatory subunit; PP2A, subunit B, PR48 isoform; PP2A B'' subunit
8	AGCTGGAAGAGGCCGAG	15	78	131	27020		- Transcribed locus, moderately similar to XP_509856.1 PREDICTED: similar to myosin, heavy polypeptide 7, cardiac muscle, beta [Pan troglodytes]
8	TGGAAATGACCCAAAAA	65	168	333	28669		- Transcribed locus
8	CAGTTCCTGATTTAAAA	1	0	5	30704	SDCCAG33	- Transcribed locus, strongly similar to XP_533368.1 PREDICTED: hypothetical protein XP_533368 [Canis familiaris]
8	GTACCATTTTCATCCTC	0	2	6	33514		- Transcribed locus
8	AGGTTATCCAGGACTTC	1	0	5	34578		- Transcribed locus
8	TTGTGTGTGAGATGTGT	0	2	6	34658		- Transcribed locus
8	TGAATTTTCTAAAGGTG	1	1	10	36016		- Transcribed locus
8	TTTTATGGATAACTTTC	2	5	13	37256	CCNG1	- Cyclin G1 (CCNG1)
8	TGGAAATGACCCAAACC	29	76	204
8	CTTTATTCCAGCAATCA	4	28	96
8	TTCAGTTGGTCAAAGAT	12	37	106
8	CTAGAAAGCAAAGGAAA	12	49	95
8	CTCGTTCTGAAATAAAG	1	37	70
8	AGTCCCCATCCACAAGG	13	35	65
8	TTCGATTCCTAATAAAT	0	4	18
8	AGCATCCCAAACAAACA	15	26	49
8	TGCCCCTCCTCGCCGGG	2	1	11
8	CCCATCGTACTTGAACT	2	0	8
8	ATCTTCTACGCCTGCCT	3	2	12
8	GAGATTGAGGATGTGGC	1	0	6
8	CTCCCAGCCAACTATGT	1	1	8
8	TGAAATTGTCTGCCATT	0	8	19
8	CAGAATGACATTTGGCC	2	3	11
8	TTTGGTTTTCCAAAAAA	8	24	38
8	TTACAACCTGGCCTTCT	0	0	5
8	CCTTTCTCCACTCAAAG	0	0	5
8	CTTTATTCCGGCAATCA	0	0	5
8	TGAATAAGGTTGTCAAC	0	0	5
8	TGGATGTATCTAGTTGT	0	0	5
8	CCATTGTACTTGAACTT	1	0	5
8	GAGGACAGCGCCTTCTT	0	4	12
8	GACGCCGCCCCAAGGGT	2	1	7
8	GCAGCAGCTGTCACCCG	0	1	7
8	TTCAAATAAACAGGAGA	0	2	8
8	TGGGATGGAGGAGTGTC	0	2	8
8	CCTTCCTGGGGCCTCCC	2	2	8
8	CTTTATTTCATTTTTTT	2	4	11
8	CAATCTGAGGCTGGGCC	0	9	18
8	TTGTTTTCTGGTGCTTG	0	10	19
8	ACGAGGCAGGTACCATC	3	15	25
8	GAGGGCCGCAAGAAGCT	0	1	6
8	CTTCACTTTATTGGCAT	0	1	6
8	TTCTGAACAAACCTAAG	0	1	6
8	GGGAGGTTGGGGCACGG	1	2	7
8	ACCAAAAACCCAAAAGT	1	2	7
8	GTAGGGGAAGGAGAAGG	6	15	24
8	TGCAAAAGTCCCCCCAG	0	6	12
8	TGGAAATGACCCCAAAA	0	1	5
8	AACATTTGCAAAAAAAG	0	1	5
8	ACCAAAAACCAAGAGTG	0	1	5
8	ACCAGAAACCAAAAGTG	0	1	5
8	ACCAAAAACCAAAAGCG	0	1	5
8	ATGACTAGTAGCAAGCC	1	3	8
8	TGGAAATGAAAAAAAAA	2	8	14
8	CTGTGTATGCGTCAGGA	2	4	9
8	ATACATATTATGTAGTC	1	5	10
8	CTTTAAGAAGGCAAAAG	1	6	11
8	TAGAATACTGCCTTGGT	0	2	6
8	TAGCTATTTTTAGAGAT	0	2	6
8	CTTTTCTCCACTCAGAG	0	2	6
8	TTCGATCAGACTCGATT	0	2	6
8	ACTGCTGCTCTCTGGAC	0	3	7
8	TGGTTGGGAGCAAGGAG	0	3	7
8	CGTGCTGAGTGTCTGGG	0	4	8
8	TTCTTGATCTCTTCCTG	1	8	13
8	GCAAGTGACACCCTCCT	0	2	5
8	GGGCTGCTTTCGTCACA	0	2	5
8	AGCAGTTTAAAAGAACC	3	7	11
8	TTCAATAAACAGGAGGT	0	3	6
8	CAAGCTCTTGCCACGAT	0	3	6
8	CTTATCTGTACAGGAGA	0	3	6
8	TGCCGTGGATGTGGCCC	1	4	7
8	CAAGTATCCGCGCCCCG	2	8	11
8	TTTGGTTTTCCAAAAGG	1	5	7
