# Supplementary material for: LongSAGE analysis of skeletal muscle at three prenatal stages in Tongcheng and Landrace pigs
Source: Genome Biol. 2007 Jun 16;8(6):R115. doi: 10.1186/gb-2007-8-6-r115 (PMC2394763; doi:10.1186/gb-2007-8-6-r115)
Supplement: Additional data file 3 — Genes expressed differentially between breeds at 33 dpc. [file gb-2007-8-6-r115-S3.xls]

## Sheet: T33 versus L33
Table S3 Tags differentially expressed between Tongcheng and Landrace pigs at 33 dpc. This is a list of transcripts that are differentially expressed with 2.0 fold difference at P<0.001 as determined by Monte Carlo simulation analysis. Tag abundance levels are not normalized in this case. These charts list the LongSAGE tag, followed by the putative Unigene number,and identity of the transcript. T…
LongSAGE_Tag	UniGene	T33	L33	P-value	TIGR TC No.	Symbol	Function
GCCCCCGATGTGCAGGT	-19756 Transcribed locus, strongly similar to NP_115678.1 hypothetical protein MGC10911 [Homo sapiens]	0	14	7.99894e-05	TC202452	MGC10911	others
TTAATAAAAGTATTCAT	- 8204 Transcribed locus, strongly similar to NP_150638.1 T-cell activation protein [Homo sapiens]	0	12	0.00036331	TC219669	MRFAP1	others
CCCTCTCTCCCATTTGC	- 1067 Clone Clu_39.scr.msk.p1.Contig3, mRNA sequence	0	12	0.00036331	TC201944	PSMB2	ubiquitin-dependent protein catabolism
AGTGCACGTGCTGAAGC	11330 RPL29/HIP Ribosomal protein L29/cell surface heparin binding protein HIP	0	48	0	TC200499	RPL29	protein biosynthesis
ATGGAGGATAATGTGAG	ESTs	0	15	5.66641e-05
TCTCCCTTTGTACTTAA	16638 SLC25A6 Mitochondrial solute carrier family 25 member 6	0	18	3.33786e-06	TC219411	SLC25A6	mitochondrial transport
GAGACTGGTGAGACCTG	--31594 Transcribed locus, strongly similar to XP_534824.1 PREDICTED: collagen, type II, alpha 1 [Canis familiaris]	3	79	0	TC218959	COL2A1	others
GGTCCCCCACTGACCCC	-9326 Transcribed locus, strongly similar to XP_511744.1 PREDICTED: similar to BC003940 protein [Pan troglodytes]	1	12	0.00242913	TC221883	LOC512391	others
CAGATTTTGGTGCTTTC	-803 Clone rfty518b_p9.y1.abd, mRNA sequence	1	12	0.00242913	TC221032	RPL34	protein biosynthesis
TTTTCTGCTGGGTGGGA	-16685 Clone Clu_25899.scr.msk.p1.Contig1, mRNA sequence	1	11	0.00391825	TC219407	AHSA1	others
TGGGCAAGAGAGGCTGC	-17213 Transcribed locus, strongly similar to NP_006078.2 tubulin, beta, 5 [Homo sapiens]	2	19	0.00019002	TC199502	TUBB4	others
CTACTAGAGTGCCCTTC	6356 'ODC Ornithine decarboxylase	2	14	0.00316131	TC220478	ODC	catalytic activity
TGGACAGGCTAAGTGGG	- 950 Transcribed locus, strongly similar to XP_356896.2 similar to ribosomal protein L35a [Mus musculus]	2	13	0.00504029	TC220512 NAP-22	RPL35a	others
GGCGCAGGCGTGGGGGC	1262 Transcribed locus, moderately similar to NP_004885.1 hypothetical protein LOC9556	7	42	0	TC203028
CACAGTTTGCAACTTTT	- 3668 Transcribed locus, strongly similar to XP_543237.1 PREDICTED: similar to Neurofilament triplet M protein (160 kDa neurofilament protein) (Neurofilament medium polypeptide) (NF-M) (Neurofilament 3) [Canis familiaris]	3	16	0.00345457	TC205349	NEF3	others
TCAGACGCGGCCGTGGA	-21860 Transcribed locus, strongly similar to XP_534536.1 PREDICTED: similar to sin3 associated polypeptide p18 [Canis familiaris]	8	37	2.3365e-05
GCAGTTGTAAAGTTGAG	-16804 Transcribed locus, strongly similar to XP_508830.1 PREDICTED: heat shock 70kDa protein 8 [Pan troglodytes]	18	81	0	TC219111	HSP70	others
GAGTGAAAAGGTGAGGC	-19233 Transcribed locus, strongly similar to NP_001843.1 alpha 2 type IX collagen; epiphyseal dysplasia, multiple 2; collagen IX, alpha-2 polypeptide [Homo sapiens]	4	17	0.00508261	TC203004	COL9A2	others
CTCTCTACCCAGTTGTA	-1969 Transcribed locus, strongly similar to XP_509659.1 PREDICTED: similar to Transforming growth factor beta 1 induced transcript 4 protein (Regulatory protein TSC-22) (TGFB stimulated clone 22 homolog) (hucep-2) [Pan troglodytes]	7	29	0.000270009	TC220764	TSC22D1	anti-apoptosis
GGGACTGGGGTTCGGCC	2867 HBE1 Hemoglobin, epsilon 1	17	70	0	TC218864	HBE1	others
GTCTGTGGTCTCCGCTA	-10115 Transcribed locus, strongly similar to XP_535868.1 PREDICTED: similar to tubulin, beta 2 [Canis familiaris]	17	69	0	TC199395	TUBB2A	muscle attachment
CCTTACCCGTGTCCTCT	ESTs	10	37	9.0003e-05	TC221775
CCCACGCCCCTTGCCGA	2073 'UCHL1 Ubiquitin carboxyl-terminal hydrolase L1	16	55	3.33786e-06	TC201365	UCHL1	protein deubiquitination
TTCCCCTGAGGAATGTC	- 7996 Clone Clu_88255.scr.msk.p1.Contig1, mRNA sequence	11	37	0.000216683	TC222876	CRABP1	signal transduction
TCCCTGTGGCTGTGTGG	-32731 Transcribed locus, strongly similar to XP_546693.1 PREDICTED: similar to mKIAA0018 protein [Canis familiaris]	6	20	0.00625678	TC224466	DHCR24	others
TTTTGTAAATACTGGAG	-1228 Transcribed locus, strongly similar to NP_002347.4 myristoylated alanine-rich protein kinase C substrate; phosphomyristin; myristoylated alanine-rich protein kinase C substrate (MARCKS, 80K-L) [Homo sapiens]	7	22	0.00627204	TC219755	MARCKS	others
CTCAACAGCAACATCAA	- 11792 Transcribed locus, strongly similar to XP_290345.1 PREDICTED: similar to eukaryotic translation initiation factor 3, subunit 5 epsilon, 47kDa; eukaryotic translation initiation factor 3, subunit 5 (epsilon, 47kD); eIF3-epsilon [	8	25	0.00339254	TC220496	EIF3S5	protein biosynthesis
TTCATTATAATCTCAAA	-21860 Transcribed locus, moderately similar to XP_225147.3 PREDICTED: similar to RIKEN cDNA 1700013B16 [Rattus norvegicus]	12	37	0.000450015	TC199398	PTMA	transcription
TGGTAAAGCTGTTTGAG	12191 HSP90 90-kDa heat shock protein	24	69	0	TC219619	HSP90	others
GCCAGAAGGTGGCTGAT	12809 B2M Beta 2-microglobulin	11	30	0.00378259	TC200115	B2M	others
GTTGTGATGAACGCAGT	-5008 Transcribed locus, strongly similar to XP_532174.1 PREDICTED: similar to glutathione S-transferase A4 [Canis familiaris]	12	31	0.00451215	TC201158	LOC506099	response to stress
TGAACCGCCCCATCAAC	-12999 Transcribed locus, strongly similar to XP_533213.1 PREDICTED: similar to gluthathione S-transferase, class-pi [Canis familiaris]	16	41	0.00129298	TC219905	Gstp1	transferase activity
CAGAAGGCAGTTGCTGG	-6562 Transcribed locus, strongly similar to NP_034937.1 MARCKS-like protein [Mus musculus]	13	32	0.00569161	TC221085	MARCKSL1	others
GTTCCCTGGCCCGTGCT	11087 FAU Ubiquitin-like/S30 ribosomal fusion protein	22	53	0.000433366	TC220062	FAU	sarcomere
TCACAAGCAAATGTGTC	-7264 Transcribed locus, strongly similar to XP_371715.1 PREDICTED: similar to alpha NAC/1.9.2. protein [Homo sapiens]	20	46	0.00190866	TC200890	NACA	transcription coactivator activity
CTGTTAGTGCCACATTC	11103 'MDH1 Cytosolic malate dehydrogenase	24	54	0.000985265	TC200578	MDH1	tricarboxylic acid cycle
CACCTCCGTCAGTACGA	6675 PORGSA1 Alpha-stimulatory subunit of GTP-binding protein	36	80	7.99894e-05	TC220023	GNAS	signal transduction
CTCCCACCCCCACCCGC	-20489 Clone rese36c_i5.y1.abd, mRNA sequence	32	71	0	TC199406	MDK	growth factor activity
CCCTCCCCGCCTTCCGG	-15605 Transcribed locus, strongly similar to XP_541741.1 PREDICTED: similar to H1 histone family, member X [Canis familiaris]	24	48	0.00625348	TC218952	H1FX	others
TTTGGTTTTCCAAAAGA	-21011 Transcribed locus, strongly similar to NP_001003187.1 type I procollagen pro-alpha 2 chain [Canis familiaris]	81	39	1.66893e-05	TC218847	COL1A1	extracellular matrix structural constituent
ATAGTAGCTTCAGACTG	-1798 Transcribed locus, strongly similar to XP_546998.1 PREDICTED: similar to Fascin (Singed-like protein) (55 kDa actin bundling protein) (p55) [Canis familiaris]	38	18	0.00285141	TC202387	FSCN1	others
GGCATAAACTTTTTTTT	11235 HSP47 Heat shock protein 47	58	27	0.000180006	TC200529	SERPINH1	response to stress
AAGATCAAGATTATTGC	-1901 Transcribed locus, strongly similar to NP_005150.1 cardiac muscle alpha actin proprotein; smooth muscle actin [Homo sapiens]	22	9	0.00922887	TC219128	ACTC	muscle development
TGAAATAAACTCAGTAT	-16541 Transcribed locus, strongly similar to XP_532930.1 PREDICTED: hypothetical protein XP_532930 [Canis familiaris]	44	17	0.000166655	TC219678	NPM1	others
CAATAAACCTTGTCTTC	-7724 Transcribed locus, strongly similar to NP_002461.1 myosin, heavy polypeptide 3, skeletal muscle, embryonic [Homo sapiens]	259	88	0	TC224622	MYH3	others
AGAACGTTAGGCCCCAG	13874 ACTG1 Beta actin	121	41	0	TC199530	ACTG1	muscle development
CTCATAGCAGTGCCAAC	14343 TCTP Translationally controlled tumor protein	21	7	0	TC219438	TCTP	lipid transporter activity
GAAAATAAAGTGAGCAC	-17192 Transcribed locus, strongly similar to NP_059830.1 WD repeat-containing protein 1 isoform 1 [Homo sapiens]	19	6	0.00555384	TC199461	WDR1	actin binding
GTTTAATGGACTGATGT	-20915 Transcribed locus, strongly similar to XP_135563.2 similar to Proteasome subunit alpha type 2 (Proteasome component C3) (Macropain subunit C3) (Multicatalytic endopeptidase complex subunit C3) [Mus musculus]	16	5	0.00996379	TC220409	PSMA2	ubiquitin-dependent protein catabolism
GTGACCACGGGTGACGG	-31581 Clone rcut39_i19.y1.abd, mRNA sequence	85	25	0
GAGCGGGACGGCTCCAG	-1420 Clone Clu_52981.scr.msk.p1.Contig1, mRNA sequence	15	4	0.0071667	TC201391	PSMD6	ubiquitin-dependent protein catabolism
GACGGCTACATCGATGC	'1283 TNNC2 Troponin C2	31	8	6.0002e-05	TC200780	TNNC2	muscle development
GGGTATGTTCCTTGCTC	-11051 Transcribed locus, strongly similar to XP_509173.1 PREDICTED: similar to Cell division protein kinase 4 (Cyclin-dependent kinase 4) (PSK-J3) [Pan troglodytes]	16	4	1.00136e-05	TC219873	CDK4	cell cycle
TTCAAATAAACAGGAGG	2386 MLC2V Myosin light chain 2V	97	22	0	TC202333	MLC2V	muscle development
AACGAGGAATTCCCAGT	807 APOA1 Similar to apolipoprotein A-I	27	6	0.00011003
AACGAGGAATTCCCAGT	-12277 CYP3A22 mRNA for cytochrome P450	27	6	0.00011003
ACAGGCCCACGTGCCCC	7158 CAPNS1 Calpain I light subunit	14	3	0.00477854	TC201109	CAPNS1	calpain activity
CTAACTAGTTACGCGAC	ESTs	40	8	0
AGAGGTGTAGAATAAGT	12809 B2M Beta 2-microglobulin	12	2	0.00472411
GGTCTAATTTATTGCTG	- 2633 Transcribed locus, strongly similar to NP_006422.1 chaperonin containing TCP1, subunit 2 (beta); chaperonin containing t-complex polypeptide 1, beta subunit [Homo sapiens]	13	2	0.00310405	TC200844	CCT2	regulation of cell cycle
GGGGGAAACTCATTAAA	-14002 Clone reje37b_g23.y1.abd, mRNA sequence	16	2	0.000416676	TC200696	RPL27A	protein biosynthesis
AAAATAAACATCCTCGG	-11770 Transcribed locus, strongly similar to NP_005442.2 enigma protein isoform 1; LIM domain protein; 1110003B01Rik [Homo sapiens]	10	1	0.00422486	TC200720	PDLIM7	others
AGAGCATAAGAGGCTAT	-4519 Clone rnca12b_a16.y1.abd, mRNA sequence	49	3	0	TC200654	RPL14	others
AAAATTACACCTTTCCC	-17287 Clone rpldo0126_h16.y1.abd, mRNA sequence	12	0	0.000203292	TC201403	C5orf13	others
CAGTATTTAAAGCAGTT	-28434 Transcribed locus, strongly similar to NP_079495.1 DnaJ (Hsp40) homolog, subfamily C, member 5; cysteine string protein [Homo sapiens]	10	0	0.000770013	TC207904	DNAJC5	others
CAACTTAGTTTCACAGC	1005 'MRLC2 Myosin regulatory light chain	11	0	0.000330011	TC200396	MRLC2	muscle development
TACAGAATATGATCAAG	-9017 Clone rcmu36_b4.y1.abd, mRNA sequence	41	0	0	TC200383	RPL9	protein biosynthesis
