# Supplementary material for: LongSAGE analysis of skeletal muscle at three prenatal stages in Tongcheng and Landrace pigs
Source: Genome Biol. 2007 Jun 16;8(6):R115. doi: 10.1186/gb-2007-8-6-r115 (PMC2394763; doi:10.1186/gb-2007-8-6-r115)
Supplement: Additional data file 4 — Genes expressed differentially between breeds at 65 dpc. [file gb-2007-8-6-r115-S4.xls]

## Sheet: T65 versus L65
Table S4 Tags differentially expressed between Tongcheng and Landrace pigs at 65 dpc. This is a list of transcripts that are differentially expressed with 2.0 fold difference at P<0.001 as determined by Monte Carlo simulation analysis. Tag abundance levels are not normalized in this case. These charts list the LongSAGE tag, followed by the putative Unigene number,and identity of the transcript. T…
LongSAGE_Tag	UniGene	T65	L65	P-value	TIGR TC No.	Sybmo	Function
TGGAATCTGAAAAAAGG	12 'STE Estrogen sulfotransferase	0	11	0.00053668
AGTGCACGTGCTGAAGC	11330 RPL29/HIP Ribosomal protein L29/cell surface heparin binding protein HIP	0	37	0	TC200499	RPL29	protein biosynthesis
CGAAGTCACTGTCCCTG	31582'- Transcribed locus, strongly similar to NP_000993.1 ribosomal protein P0; 60S acidic ribosomal protein P0; acidic ribosomal phosphoprotein P0 [Homo sapiens]	0	10	0.000932972	TC219482	RPP0	protein biosynthesis
CTGTAAAAGGACAATAA	856 VCP Valosin-containing protein	0	10	0.000932972	TC200618	VCP	protein transport
AAGGTGGCCCCCATCCA	12219'- Transcribed locus, strongly similar to XP_536759.1 PREDICTED: similar to Cytochrome c oxidase subunit IV isoform 1, mitochondrial precursor (COX IV-1) (Cytochrome c oxidase polypeptide IV) [Canis familiaris]	1	20	1.00136e-05	TC199412		others
ATGGAGGATAATGTGAG	14003 'CTNNB1 Beta-catenin	2	22	2.00272e-05
CTGTCTAATAAATCAGA	9930 - Transcribed locus, strongly similar to NP_004716.1 BUB3 budding uninhibited by benzimidazoles 3 homolog; mitotic checkpoint component; budding uninhibited by benomyl; BUB3 (budding uninhibited by benzimidazoles 3, yeast) homolog	1	10	0.00551458	TC201312	BUB3	cell proliferation
CCAAATTCAGGCGCTTT	5145 HSP70.2 Heat shock protein 70.2	3	24	0.000783364	TC219018	HSPA1B
CAAAGATAAAAGTAGTA	10960 CA3 Carbonic anhydrase III	2	15	0.00134706	TC219721	CA3	one-carbon compound metabolism
CTGGCAAAAAAAAAAAA	4519- Clone rnca12b_a16.y1.abd, mRNA sequence	4	29	6.67572e-06	TC200654	RPL14	protein biosynthesis
TGTCCGAAAAAAAAAAA	-10115 Transcribed locus, strongly similar to XP_535868.1 PREDICTED: similar to tubulin, beta 2 [Canis familiaris]	2	14	0.00198627	TC199395	TUBB2A	muscle attachment
TGATTCCACTTTGATTT	16329 COL5A1 Procollagen alpha 1(V)	2	14	0.00198627	TC220107	COL5A1	others
TCAAAAAAAAAAAAAAA	-17300 Collagen type V alpha 2 (COL5A2) mRNA, partial sequence	2	13	0.00407962	TC201011	Col5A2	others
TAAACTTTGTCAAATTT	-11119 Transcribed locus, strongly similar to XP_536673.1 PREDICTED: similar to PAI-RBP1 protein [Canis familiaris]	2	13	0.00407962	TC219033		others
TCAAAAAAAAAAAAAAA	14541 CYP19A3 Cytochrome P450 19A3	2	13	0.00407962		CYP19A3	others
TGCACTTCAAAAAAGTG	-6531 Transcribed locus, strongly similar to NP_037078.1 extracellular matrix protein 2 [Rattus norvegicus]	6	29	7.66516e-05	TC201362	SPARCL1	extracellular matrix
ATACTTGGAATGACTAT	4003 LOC414396 Cytoskeletal beta actin	4	19	0.00143822	TC200049		muscle contraction
CTCACATAATTGATATT	526 PKIA Protein kinase inhibitor alpha	3	14	0.00683204	TC207968	PKIA	others
CAAAAAAAAAAAAAAAA	-13780 SLA-8	3	14	0.00683204	TC201836		others
CAGGGTATGAAAGCCCT	-9125 Transcribed locus, strongly similar to XP_542980.1 PREDICTED: similar to Myl9 protein [Canis familiaris]	6	27	0.000180006	TC200667	MYL9	muscle development
TAAAAAAAAAAAAAAAA	14003 CTNNB1 Beta-catenin	5	22	0.000763337
TGTCCGAGCTCCTATTC	13874 ACTG1 Beta actin	5	22	0.000763337	TC199530	ACTG1	muscle development
TCAGGCTAGTCTCTCCT	9365 IGF2 Insulin-like-growth factor 2	8	35	1.33514e-05	TC221414	IGF2	growth factor activity
GTCCACAATGTATGGTT	-19588 Transcribed locus, strongly similar to NP_001532.1 heat shock 27kDa protein 2; heat shock 27kD protein 2 [Homo sapiens]	5	21	0.00138466	TC203779	HSPB2	response to stress
TTTCTGAATCCTACCAG	-7401 Transcribed locus, strongly similar to NP_055701.1 TGF beta-inducible nuclear protein 1; hairy cell leukemia protein 1 [Homo sapiens]	5	21	0.00138466	TC220284	TINP1	protein biosynthesis
TAAGGAACTGAGTTCTT	-945 Clone reje13b_o11.y1.abd, mRNA sequence	45	183	0	TC200598	RPS26	protein biosynthesis
TGGAATGTTTGTCATAA	-842 Transcribed locus, strongly similar to XP_543084.1 PREDICTED: similar to ribosomal protein S21 [Canis familiaris]	25	97	0	TC219436	RPS21	protein biosynthesis
TACGACTTAATAAATCC	-7247 Clone rcje01_d15.y1.abd, mRNA sequence	4	15	0.0090541	TC200871	RAC1	myoblast fusion
TCTGGAGTCACGTTGTT	-11256 Transcribed locus, strongly similar to XP_537074.1 PREDICTED: similar to ribosomal protein L5 [Canis familiaris]	4	15	0.0090541	TC218958	RPL5	protein biosynthesis
CAACTGTAATTTTTGTT	-26414 Transcribed locus, strongly similar to XP_536722.1 PREDICTED: similar to WD-repeat protein 8 [Canis familiaris]	4	15	0.0090541	TC223264	WDR8	others
TTGAAGCTAAACCCGTA	-12277 CYP3A22 mRNA for cytochrome P450	4	15	0.0090541	TC218999
CAGTGGAGAAATAAAGT	8 RYR1 Ryanodine receptor 1	6	22	0.0017873	TC220932	RYR1	muscle contraction
TGTTTTCTCTTCAAAAA	26318 LC8 Cytoplasmic light-chain dynein	6	21	0.00323844	TC200981	DYNLL1	actin cytoskeleton organization and biogenesis
CACGCTCCCGGGAAGGG	-1172 Clone rnbm14b_e9.y1.abd, mRNA sequence	10	35	0.000113328	TC220135	RPS13	protein biosynthesis
AAGGATGAGGAAAAGAT	20571 TPM2 Beta-tropomyosin	6	21	0.00323844	TC219621	TPM2	muscle development
AGAGGTGTAGAATAAGT	12809 B2M Beta 2-microglobulin	7	24	0.00192483			others
GCAGAGCTTTAAAAATA	12515 GNB2L1 G-beta like protein	41	140	0	TC219439	GNB2L1	signal transduction
ATGAGTGTAAAGAAAAT	-793 Clone rcly17b_o13.y1.abd, mRNA sequence	14	46	1.00136e-05	TC200758	RPL21	protein biosynthesis
CTTAGTTTAATGCTTTC	-11123 Lactate dehydrogenase-B (LDH-B)	14	43	5.33263e-05	TC219731	LDHB	glycolysis
CACAGTTTTTCTTTAAT	-13764 Clone rcsp21b_l19.y1.abd, mRNA sequence	35	98	0	TC220221	RPL30	protein biosynthesis
ATCTGCCGTTAATAAAG	-24545 Transcribed locus, strongly similar to NP_001022.1 ribosomal protein S28; 40S ribosomal protein S28 [Homo sapiens]	81	220	0	TC202549	RPS28	protein biosynthesis
AAGATCAAGATCATCGC	13874 ACTG1 Beta actin	12	32	0.0021081	TC199530	ACTG1	muscle contraction
GTCCCTTACTTTCCCAG	24 LOC396725 Muscle-specific intermediate filament desmin	28	74	0	TC220096	DES	muscle contraction
CTAACTAGTTACGCGAC	ESTS	23	60	2.67029e-05
TAAGGATAACCTGACCC	-2919 Transcribed locus, strongly similar to XP_531624.1 PREDICTED: similar to CD63 antigen [Canis familiaris]	22	56	7.33137e-05		CD63	others
CTGGCAAATCTAAAAAA	-4519 Clone rnca12b_a16.y1.abd, mRNA sequence	22	56	7.33137e-05	TC200654	RPL14	protein biosynthesis
TGAAATAAACTCAGTAT	-16541 Transcribed locus, strongly similar to XP_532930.1 PREDICTED: hypothetical protein XP_532930 [Canis familiaris]	10	25	0.0089246	TC219678	NPM1	others
ATTGGAAAAGTCTTTAT	13017 RPS4 Ribosomal protein S4	12	30	0.00455689	TC219704	RPS4	protein biosynthesis
GACTAATCTTTCTGATC	-10947 Titin, 3'UTR	22	53	0.000229994	TC201538	TTN	sarcomere
AACATTTGCAAAAAAAA	-21011 Transcribed locus, strongly similar to NP_001003187.1 type I procollagen pro-alpha 2 chain [Canis familiaris]	27	64	7.00156e-05	TC218847	COL1A2	extracellular matrix structural constituent
TGGTAAAGCTGTTTGGG	12191 HSP90 90-kDa heat shock protein	15	35	0.00379801	TC219619	HSP90	signal transduction
ATTATTTTTGTAATCTG	3842 RPL7 60S ribosomal protein L7	16	37	0.00323359	TC233525	RPL7	protein biosynthesis
GTGGGAAACTCATTAAA	-14002 Clone reje37b_g23.y1.abd, mRNA sequence	79	181	0	TC200696	RPL27A	protein biosynthesis
CTGATTGGAACTGTATT	-31595 Transcribed locus, strongly similar to XP_511659.1 PREDICTED: similar to ribosomal protein L38 [Pan troglodytes]	81	181	0	TC219780	RPL38	protein biosynthesis
AGGAAAGCAGCAGCCAA	-1154 Transcribed locus, strongly similar to NP_056229.2 ribosomal protein L36; 60S ribosomal protein L36 [Homo sapiens]	63	140	0	TC219836	RPL36	protein biosynthesis
AGAGCATAAGAGGCTAT	- 4519 Clone rnca12b_a16.y1.abd, mRNA sequence	16	35	0.00673803	TC200654
TAGGTTGTCTAAAAATA	14343 TCTP Translationally controlled tumor protein	101	220	0	TC219438	TPT1	lipid transporter activity
CTTTTCTCCACTCAAAG	415 CKM Muscle creatine kinase	146	301	0	TC201342	CKM	muscle contraction
TCTCAAAAAGTAAATGC	- 17154 Transcribed locus, strongly similar to XP_426592.1 PREDICTED: similar to tubulin, alpha 2; tubulin alpha 2 [Gallus gallus]	23	46	0.00435658	TC219380	TUBA3	others
CCTACTAAGCGGGGAGG	-8917 Transcribed locus, strongly similar to XP_536914.1 PREDICTED: similar to fructose-1,6-bisphosphate aldolase A [Canis familiaris]	21	43	0.00424365	TC220212	ALDOA	glycolysis
CCGCCTCTGAAGACTCA	-13779 Transcribed locus, strongly similar to XP_170777.2 PREDICTED: similar to Microsomal signal peptidase 25 kDa subunit (SPase 25 kDa subunit) (SPC25) [Homo sapiens]	10	5	0.000981291	TC220698		others
TACAGAATATGATCAAG	- 9017 Clone rcmu36_b4.y1.abd, mRNA sequence	37	18	0.0072064	TC200383	RPL9	protein biosynthesis
CTCCCACCCCCACCCGC	-20489 Clone rese36c_i5.y1.abd, mRNA sequence	18	8	0.00486239	TC199406	MDK	growth factor activity
GATGCGGCCAATTTTGA	15155 HBP15/L22 Heparin binding protein	41	18	0.00174566	TC206860	RPL22	protein biosynthesis
GTTCGTGCCAAATTCCG	- 6701 Clone ramn3511b_h9.y1.abd, mRNA sequence	82	36	6.67572e-06	TC221288	RPL35A	protein biosynthesis
GGGGCAGGGGCTGAGTT	-2975 Transcribed locus, strongly similar to XP_516496.1 PREDICTED: poly(rC) binding protein 4 [Pan troglodytes]	32	14	0.00517956	TC201853	PCBP4	cell cycle arrest
AACGTCCGGGCCAGAGT	18535 TNNT3 Troponin T fast skeletal muscle type	109	46	0	TC206085	TNNT3	muscle contraction
CTGCAGAGACGGCCAGC	- 16662 Transcribed locus, strongly similar to NP_003266.1 tropomodulin 1 [Homo sapiens]	29	12	0.00533005	TC220898	TMOD1	others
CCCGGTGCTGGAGTGTG	- 1649 Transcribed locus, strongly similar to NP_031532.2 ATP synthase, H+ transporting, mitochondrial F0 complex, subunit c, isoform 1 [Mus musculus]	27	11	0.00763961	TC220241	ATP5G1	transporter activity
ATGGCGGCTGGCCTTCA	-19910 Clone rill301b_d24.y1.abd, mRNA sequence	45	18	0.000399987	TC219949	Rps24	protein biosynthesis
CGTGGAGGCCGGCTTGG	-1411 Transcribed locus, strongly similar to NP_003239.2 thrombospondin 4 precursor [Homo sapiens]	26	10	0.00608194	TC205714	THBS4	others
AAGAAGATAGAAGACAA	-1009 Transcribed locus, strongly similar to XP_534004.1 PREDICTED: similar to Rpl23a protein [Canis familiaris]	24	9	7.33137e-05	TC201089	RPL13a	protein biosynthesis
GTTCCAAAGAAGCCTTG	- 21011 Transcribed locus, strongly similar to NP_001003187.1 type I procollagen pro-alpha 2 chain [Canis familiaris]	32	12	0.00174693	TC218847	COL1A2	extracellular matrix structural constituent
CGTCGCCTGGCCTGCCC	-17024 Transcribed locus, strongly similar to XP_370668.2 PREDICTED: similar to ribosomal protein L13a; 60S ribosomal protein L13a; 23 kD highly basic protein [Homo sapiens]	40	15	0.000429988	TC230004	RPL13a	others
TCAGACGCGGCCGTGGA	-21860 Transcribed locus, strongly similar to XP_534536.1 PREDICTED: similar to sin3 associated polypeptide p18 [Canis familiaris]	24	9	0.00626413	TC199522		others
GAAGTTTGTCACTTAAC	-10941 Transcribed locus, strongly similar to NP_444301.1 cytochrome c oxidase, subunit VIc [Mus musculus]	62	23	3.33786e-06	TC202594	Cox6c	others
AGCAGGGCTCCCCGTGC	369 PHI-1 Ubiquitous PKC-potentiated PP1 inhibitor	33	12	0.00112089	TC221366	PHI-1	signal transduction
TAAAACTTGTGAGCAAG	-9448 Transcribed locus, strongly similar to XP_537427.1 PREDICTED: similar to PRP39 pre-mRNA processing factor 39 homolog [Canis familiaris]	28	10	0.00236563	TC222791	PRPF39	mRNA processing
GCAGTCCACTGCCCACC	16210 PTB Polypyrimidine tract-binding protein	20	7	0.00921381	TC220039	PTBP1
GCCGAGTCCGCCTGCTA	-15665 Transcribed locus, strongly similar to XP_532987.1 PREDICTED: hypothetical protein XP_532987 [Canis familiaris]	66	23	0	TC199694	RPS6	others
GGGCCCAGGGGAGGCCT	- 16661 Transcribed locus, strongly similar to NP_996783.1 reticulon 2 isoform B; NSP-like protein 1; Neuroendocrine-specific protein-like 1 [Homo sapiens]	35	11	0.000203331	TC221508	RTN2	negative regulation of anti-apoptosis
CCCTCCCCGCCTTCCGG	-15605 Transcribed locus, strongly similar to XP_541741.1 PREDICTED: similar to H1 histone family, member X [Canis familiaris]	33	10	0.00029997	TC218952
CAGGCTCTGGGTTGTTC	- 27703 Transcribed locus, strongly similar to XP_538612.1 PREDICTED: similar to Fibrillin 2 precursor [Canis familiaris]	20	6	0.00409861	TC209765	FBN2	others
GGGCTGAGCACTACTGG	-23431 Transcribed locus, strongly similar to NP_004689.1 PRP3 pre-mRNA processing factor 3 homolog; U4/U6-associated RNA splicing factor; retinitis pigmentosa 18 (autosomal dominant) [Homo sapiens]	20	6	0.00409861	TC225589	PRPF3	others
GTTCCCTGGCCCGTGCT	11087 FAU Ubiquitin-like/S30 ribosomal fusion protein	104	31	0	TC220062	FAU	protein biosynthesis
GCAGAGTGGGCTTCCCC	14463 FHL1C Four and a half LIM domains 1 protein, isoform C	55	16	0	TC200870	FHL1C
GCTGGCGACCGCCTTCC	- 16567 Transcribed locus, strongly similar to NP_002504.2 nucleoside-diphosphate kinase 3; NM23-H3 [Homo sapiens]	21	6	0.0029124	TC221730	NME3	others
TGCCTGAAGCTGTGGTT	-2514 Transcribed locus, strongly similar to NP_734467.1 selenoprotein H [Homo sapiens]	18	5	0.00486239	TC221193	C11orf31	others
GCTAACCCCTGCCTGCT	-19540 Clone Clu_38029.scr.msk.p1.Contig1, mRNA sequence	36	9	4.00146e-05	TC221165	CGI-38	others
GGCGCAGGCGTGGGGGC	-32923 Transcribed locus, strongly similar to NP_061138.2 vacuolar protein sorting 33B (yeast homolog)); vacuolar protein sorting 33B (yeast homolog) [Homo sapiens]	96	23	0	TC203028		others
TAATGTAAGAAGAAAAA	- 13826 Lactate dehydrogenase-A (LDH-A)	13	3	0.00999622	TC200760	LDHA	glycolysis
GCCTTGGCATATATGGT	13817 DAC3 Voltage-dependent anion channel 3	13	3	0.00999622	TC221374	VDAC3	synaptic transmission
AAAATTACACCTTTCCC	-17287 Clone rpldo0126_h16.y1.abd, mRNA sequence	18	4	0.00222385	TC201403	C5orf13
AACGCGGCCAATGTGGG	551 MIF Macrophage migration inhibitory factor	14	3	0.00637035	TC199413	MIF	inflammatory response
GGTGGAAGCAGGGGTCA	-854 Clone Clu_30955.scr.msk.p1.Contig2, mRNA sequence	14	3	0.00637035	TC202989	MAPBPIP	others
GCACGCCAGGGCCAAGG	12368 PPAT/DPCK Bifunctional phosphopantetheine adenylyl transferase / dephospho CoA kinase	15	3	0.0034732	TC221223	COASY	catalytic activity
TCTGGGTGAAGCAGACC	-26279 Transcribed locus, strongly similar to NP_002467.1 atrial/embryonic alkali myosin light chain; myosin, atrial/fetal muscle, light chain [Homo sapiens]	15	3	0.0034732	TC206348	MYL4	muscle development
TTTGTGTTGTATATTTA	- 1049 Transcribed locus, strongly similar to XP_539002.1 PREDICTED: similar to alpha 1 type XII collagen long isoform precursor [Canis familiaris]	27	5	3.66767e-05	TC200718	COL12A1	extracellular matrix structural constituent
GGGCCTCGGCTGGCCCA	-19557 Transcribed locus, strongly similar to NP_599150.1 TAR RNA binding protein 2 isoform a; TAR RNA-binding protein 2; trans-activation responsive RNA-binding protein; TAR (HIV) RNA-binding protein 2 [Homo sapiens]	17	3	0.0012602	TC201971	TARBP2	others
GCCTTGAATTGAGAGTC	-11609 Transcribed locus, strongly similar to XP_532473.1 PREDICTED: similar to asparagine synthetase [Canis familiaris]	12	2	0.00673012	TC226641	ASNS	others
AGGAAGAGTGAGCGTCG	1544 MYH7 Beta-myosin heavy chain	12	2	0.00673012	TC221455	MYH7	muscle development
AAGGGGGTGGAGTAAAC	-3085 Transcribed locus, strongly similar to NP_003271.1 troponin C, slow; Troponin-C1, slow; cardiac troponin C; troponin C1, slow [Homo sapiens]	32	5	6.67572e-06	TC202072	TNNC1	muscle development
GGAGAGGGTGTCCAGTT	-2456 Transcribed locus, strongly similar to NP_006817.1 tyrosine 3/tryptophan 5 -monooxygenase activation protein, theta polypeptide; 14-3-3 protein tau [Homo sapiens]	39	6	0	TC220091	YWHAQ	others
GGGGGCCGAGGGTGGGG	-28510 Transcribed locus, strongly similar to NP_054734.2 dexamethasone-induced protein [Homo sapiens]	14	2	0.0017223	TC219295	DEXI	others
CAGAAAATCTTTGCCCG	-10942 Transcribed locus, strongly similar to XP_484728.1 similar to Eno1 protein [Mus musculus]	16	2	0.000603318	TC221739	LOC642755	others
GCTGTGAACAACTGCGG	- 3750 Transcribed locus, strongly similar to NP_063933.1 mitochondrial carrier homolog 1; mitochondrial carrier homolog 1 isoform b [Mus musculus]	10	1	0.00563308	TC219734	MTCH1	transcription factor activity
TGCGGGGGGTGGGGACC	-7591 Transcribed locus, strongly similar to XP_522050.1 PREDICTED: similar to estrogen receptor-related protein [Pan troglodytes]	10	1	0.00563308	TC220304	ESRRA	others
GGGAAGGGCGACCCCAA	226 HMGB2 Non-histone protein HMG2	11	1	0.00297022	TC219791	HMGB2	transcription factor activity
CAGGGCCGGGGAGACGC	-15103 Transcribed locus, strongly similar to XP_541877.1 PREDICTED: similar to interferon-related IFRD2 (PC4-B) protein [Canis familiaris]	11	1	0.00297022	TC220185	IFRD2	others
GCGGGGAGGCCCACGAG	-8775 Transcribed locus, strongly similar to XP_517119.1 PREDICTED: leucine aminopeptidase [Pan troglodytes]	12	1	0.00159419	TC200756	LAP3	protein metabolism
CGGCGAGATCAGCCCCT	-846 Transcribed locus, strongly similar to XP_357002.1 RIKEN cDNA 2410072D24 [Mus musculus]	14	1	0.000486692	TC219919	PSMA7	ubiquitin-dependent protein catabolism
TGATCGCGACGCGCCAG	-1675 Transcribed locus, strongly similar to NP_036590.1 translocase of inner mitochondrial membrane 13; mitochondrial import inner membrane translocase subunit Tim13B; translocase of inner mitochondrial membrane 13 (yeast) homolog B [	14	1	0.000486692	TC220521	TIMM13	protein transport
CTGGGCCCGGCCCCCTG	-2571 Transcribed locus, strongly similar to XP_541616.1 PREDICTED: similar to PLD3 protein [Canis familiaris]	15	1	0.000270009	TC199490	PLD3	catalytic activity
CGGAAGCAGTCGGAGGG	-1178 Clone Clu_29880.scr.msk.p1.Contig4, mRNA sequence	13	0	0.00012664	TC219833	BCAP31	apoptosis
GCAGTCTTCCTGCCTCG	-12022 Transcribed locus, strongly similar to NP_057481.2 TH1-like protein; TH1 drosophila homolog; negative elongation factor proteins C and D; TH1-like (Drosophila homolog) [Homo sapiens]	14	0	4.00146e-05	TC221967	TH1L	transcriptional repressor complex
GCTTTGCCTCTGAGGTC	- 2184 Transcribed locus, strongly similar to XP_536907.1 PREDICTED: hypothetical protein XP_536907 [Canis familiaris]	11	0	0.000443339	TC201642		others
AGAACGTTAGGCCCCAG	13874 ACTG1 Beta actin	39	0	0	TC199530	ACTG1	muscle development
ACCAGTGCTAATAAACG	-12219 Transcribed locus, strongly similar to XP_536759.1 PREDICTED: similar to Cytochrome c oxidase subunit IV isoform 1, mitochondrial precursor (COX IV-1) (Cytochrome c oxidase polypeptide IV) [Canis familiaris]	13	0	0.00012664	TC199412	COX4I1	oxidoreductase activity
TCCCCCATCCCTGCGGT	-1490 Transcribed locus, strongly similar to XP_535031.1 PREDICTED: similar to antioxidant protein [Canis familiaris]	12	0	0.000259995	TC219818	PRDX3	apoptosis inhibitor activity
