# Supplementary material for: LongSAGE analysis of skeletal muscle at three prenatal stages in Tongcheng and Landrace pigs
Source: Genome Biol. 2007 Jun 16;8(6):R115. doi: 10.1186/gb-2007-8-6-r115 (PMC2394763; doi:10.1186/gb-2007-8-6-r115)
Supplement: Additional data file 5 — Genes expressed differentially between breeds at 90 dpc. [file gb-2007-8-6-r115-S5.xls]

## Sheet: T90 versus L90
Table S5 Tags differentially expressed between Tongcheng and Landrace pigs at 90 dpc. This is a list of transcripts that are differentially expressed with 2.0 fold difference at P<0.001 as determined by Monte Carlo simulation analysis. Tag abundance levels are not normalized in this case. These charts list the LongSAGE tag, followed by the putative Unigene number,and identity of the transcript. T…
LongSAGE_Tag	UniGene	T90	L90	P-value	TIGR TC No.	Sybmo	Function
GAGGTAGCAGCAGCGCT	-13814 Transcribed locus, strongly similar to NP_077192.1 RIKEN cDNA 1110030K22 [Mus musculus]	0	11	0.00036331		1110030K22Rik	unknown
TTTGAAATAAAATTTTT	-16426 Transcribed locus, strongly similar to NP_001406.1 eukaryotic translation initiation factor 2, subunit 3 gamma, 52kDa; eukaryotic translation initiation factor 2G; eukaryotic translation initiation factor 2, subunit 3 (gamma, 52	0	11	0.00036331	TC201034	EIF2S3	others
GCGGGACAGGAGCCCGC	-2184 Transcribed locus, strongly similar to XP_536907.1 PREDICTED: hypothetical protein XP_536907 [Canis familiaris]	0	17	3.33786e-06	TC201642	COX6A2	cytochrome-c oxidase activity
CCGACGGGCGCTGACCC	-31581 Clone rcut39_i19.y1.abd, mRNA sequence	3	29	0		hypothetical protein LOC673334
ATGGAGGATAATGTGAG	14003 CTNNB1 Beta-catenin	2	14	0.00150681
CGTTTATTTTACTTGTT	-2586 Transcribed locus, strongly similar to NP_002993.1 succinate dehydrogenase complex, subunit D precursor; succinate dehydrogenase ubiquinone cytochrome B small subunit [Homo sapiens]	3	18	0.000523329	TC219190	SDHD	tricarboxylic acid cycle
TCTAAGTACGCACGGCC	-31581 Clone rcut39_i19.y1.abd, mRNA sequence	3	14	0.0048039	TC218972		unknown
TGCCTTTCCGATGGATT	16329'COL5A1 Procollagen alpha 1(V)	4	17	0.00247745	TC220107	COL5A1	others
AGTGGTGGCTAACCTGC	11858 FMOD Fibromodulin	19	78	0	TC199454	FMOD	transforming growth factor beta receptor complex assembly
TGGGGGTACTGTCATCC	- 17183 Transcribed locus, strongly similar to NP_001678.1 ATP synthase, H+ transporting, mitochondrial F1 complex, delta subunit precursor; mitochondrial ATP synthase, delta subunit [Homo sapiens]	4	16	0.00458014	TC200744	ATP5D	transporter activity
GGCGCAGGCGTGGGGGC	-32923 Transcribed locus, strongly similar to NP_061138.2 vacuolar protein sorting 33B (yeast homolog)); vacuolar protein sorting 33B (yeast homolog) [Homo sapiens]	15	55	3.33786e-06			others
CCGGTTGCTCGGAGTTG	-20488 Transcribed locus, strongly similar to XP_533590.1 PREDICTED: similar to ribosomal protein S9-like [Canis familiaris]	9	29	0.000473301	TC218843	RPS9	protein biosynthesis
GTGACCACGGGTGACGG	- 31581 Clone rcut39_i19.y1.abd, mRNA sequence	23	73	0
GGTCAGTCGGTCCTGAG CACCTCCGTCAGTACGA	6675 'PORGSA1 Alpha-stimulatory subunit of GTP-binding protein	7	20	0.00629532	TC220023	GNAS	signal transduction
GTTTTTATTTTATTTTT	-21011 Transcribed locus, strongly similar to NP_001003187.1 type I procollagen pro-alpha 2 chain [Canis familiaris]	7	20	0.00629532	TC218847		extracellular matrix structural constituent
GCCCATTCCCGCCTGGG	24 LOC396725 Muscle-specific intermediate filament desmin	8	21	0.00831147	TC220096	DES	muscle contraction
TAAGGATAACCTGACCC	-2919 Transcribed locus, strongly similar to XP_531624.1 PREDICTED: similar to CD63 antigen [Canis familiaris]	24	60	0		CD63	others
AGCTGTGGTGTAGGTTG	-2123 Transcribed locus, strongly similar to NP_004862.1 golgi SNAP receptor complex member 1; Golgi SNARE 28 kDa [Homo sapiens]	11	27	0.00415981		GOSR1	others
AGTGCACGTGCTGAAGC	11330 RPL29/HIP Ribosomal protein L29/cell surface heparin binding protein HIP	17	41	0.000673294	TC200499	RPL29	protein biosynthesis
CGCTGGGTTCTGCCCGC	12373 FTL Ferritin L subunit	10	24	0.00783312	TC219423	FTL
GCCGGCCTGGTATCGGG	12962 'RPS15 Rig-analog DNA-binding protein	76	165	0	TC200441	RPS15	protein biosynthesis
AGGTTGCGGGTTCGATC	-1681 Transcribed locus, strongly similar to XP_533960.1 PREDICTED: similar to NADH2 dehydrogenase (ubiquinone) (EC 1.6.5.3) chain PSST - bovine [Canis familiaris]	14	29	0.00983648		NDUFS7	others
CTAACTAGTTACGCGAC	- 15605 Transcribed locus, strongly similar to XP_541741.1 PREDICTED: similar to H1 histone family, member X [Canis familiaris]	14	29	0.00983648
AGGTTGCGGGTTCGATC	-36851 Clone Clu_85150.scr.msk.p1.Contig2, mRNA sequence	14	29	0.00983648		SYNJ2BP	signal transduction
GAGCGCTTTGGGTCCAG	8046 PPIA Peptidyl-prolyl cis-trans isomerase A	26	53	0.000739972	TC224099	PPIA	signal transduction
GGCCCATATCCCTCCCT	-26279 Transcribed locus, strongly similar to NP_002467.1 atrial/embryonic alkali myosin light chain; myosin, atrial/fetal muscle, light chain [Homo sapiens]	17	34	0	TC206348	MYL4	muscle contraction
TACCATCAATAAAGTAC	14942 GAPDH Glyceraldehyde-3-phosphate dehydrogenase	351	174	0	TC200174	GAPDH	glycolysis
ACTAACTGTCCAAATCT	14459 MYL1 Myosin light chain	154	75	0	TC221307	MYL1	muscle contraction
AGGATTGAGGAGGCTCT	-10942 Transcribed locus, strongly similar to XP_484728.1 similar to Eno1 protein [Mus musculus]	74	36	0.000423352	TC221739	ENO3	glycolysis
ACCAGGGAGACAGCTGA	-18312 Transcribed locus, strongly similar to NP_150371.2 actinin alpha 2 [Mus musculus]	45	20	0.00232808	TC223909	ACTN2	muscle contraction
TCCTGATGTTATAGAAT	15909 MYH2 Myosin heavy chain 2a	38	16	0.00363	TC202885	MYH2	muscle contraction
CAAATAGAACTCCTCAA	-6865 Transcribed locus, strongly similar to NP_065393.1 reticulon 4 isoform A; neuroendocrine-specific protein C homolog; neurite outgrowth inhibitor; foocen; nogo protein; reticulon 5; My043 protein; neurite growth inhibitor 220 [Hom	36	15	0.00365992	TC201005	RTN4	negative regulation of anti-apoptosis
GGAGAGGACCAGCTCCG	7535 TNNT1 Troponin T slow type isoform sTnT1	29	12	0.00955375	TC204701	TNNT1	muscle contraction
CCAAATTCAGGCGCTTT	5145 HSP70.2 Heat shock protein 70.2	19	7	0.000186682	TC219018
AACGTCCGGGCCAGAGT	18535 TNNT3 Troponin T fast skeletal muscle type	90	32	0	TC206085	TNNT3	muscle contraction
AAGGATGAGGAAAAGAT	20571 TPM2 Beta-tropomyosin	36	11	0.00030001	TC219621	TPM2	muscle contraction
TATGATGACTAATCATT		60	18	0	TC219114	TncRNA	unknown
CAGTGGAGAAATAAAGT	8 RYR1 Ryanodine receptor 1	71	18	0	TC220932	RYR1	muscle contraction
GCCCAGCTGGAGGCCTG	-1439 Transcribed locus, strongly similar to NP_115754.2 eukaryotic translation elongation factor 1 delta isoform 1; guanine nucleotide exchange protein [Homo sapiens]	17	4	0.00486962	TC219671	EEF1D	protein biosynthesis
AGTGTTGCAAAAAAAAA	- 26469 Transcribed locus, strongly similar to NP_054786.2 LRP16 protein [Homo sapiens]	14	3	0.00787703	TC218889	LRP16	others
AATACGTTCCCTAACTT	-16536 Clone reep26c_m6.y1.abd, mRNA sequence	16	3	0.00331533	TC221683	ATP5J	transporter activity
GTTAATAAATTGGATTG	5630 OMC Putative oxoglutarate/malate carrier	13	2	0.00464153	TC201140	SLC25A11	transporter activity
GGAGGGTTGATTAGCTG	-13776 Surfactant protein A mRNA	13	2	0.00464153	TC221284		unknown
CTGGCAAATCTACTTAA	-4519 Clone rnca12b_a16.y1.abd, mRNA sequence	14	2	0.00323673	TC200654		unknown
TGCAAGTGAAATAAATT	-1287 Clone rmcp13c_m6.y1.abd, mRNA sequence	10	0	0.0013388	TC220533		unknown
ACAAATCCTTGAGTGTT	-5018 Clone rfty527b_d19r1.y1.abd, mRNA sequence	13	0	0.000176668	TC220066	FKBP1A-like FKBP1A NM_000801.2| ryr1互作	protein folding
GCCTTGGCATATATGGT	13817 VDAC3 Voltage-dependent anion channel 3	20	0	3.33786e-06	TC221374	VDAC3	synaptic transmission
AGAACGTTAGGCCCCAG	13874 ACTG1 Beta actin	72	0	0	TC199530	ACTG1	muscle development
