# Supplementary material for: LongSAGE analysis of skeletal muscle at three prenatal stages in Tongcheng and Landrace pigs
Source: Genome Biol. 2007 Jun 16;8(6):R115. doi: 10.1186/gb-2007-8-6-r115 (PMC2394763; doi:10.1186/gb-2007-8-6-r115)
Supplement: Additional data file 8 — GenBank accession numbers of the cDNA sequences obtained from GLGI experiments. [file gb-2007-8-6-r115-S8.xls]

## Sheet: Sheet1
Supplementary Accession Numbers This supplementary data describe the GenBank (www.ncbi.nlm.nih.gov) accession numbers of the cDNA sequences obtained from GLGI (generation of longer cDNA fragments from serial analysis of gene expression tags for gene identification) experiments. Every cluster of accession numbers are separated by a specific LongSAGE tag.
LongSAGE tag	GenBank_Accn
CCCCATTGTACTTGAAC	EH412634, EH412649, EH412657
CCCATTGTACTCGAACT	EH412658, EH412648
CCCATTGTACCTGAACT	EH412640, EH412647, EH412638, EH412652
CCCATTGTACTGGAACT	EH412654, EH412653
CCCATTGTACTTGAGCT	EH412656, EH412642, EH412643
CCCATTGTACCTTGAAC	EH412644
CCCATTGTACTTGACTT	EH412645
CCCATTGTACTTGAACC	EH412646, EH412659
CCCATTGTACTTGGACT	EH412660, EH412661
CCCATTGTACTTGCACT	EH412663
ACAGGAACTCCTTGCCT	EH412664
TCTGGAGAAGTGGGGAG	EH412665
CAGTTCTCCCACCTTAT	EH412666
GGGCGTCTAAATGTGAA	EH412650, EH412651, EH412670
TTCTTGATCTCTTCCTG	EH412671, EH412672
GCCACATCCTTTCTCCC	EH412673, EH412667, EH412668, EH412677, EH412676
GACGAGATGGAGTTCAC	EH412674, EH412678, EH412637
GATCGGGACATTGGGGC	EH412680, EH412662
GAGAAAACGAAGACAAG	EH412641, EH412655
GAAAATTGCCCCCCCCC	EH412636, EH412635
GACTAGCAATTTCGGTT	EH412669, EH412639
GGGCTGCTTTTTGTCAC	EH412675, EH412685
TGCTAGATTGGAGTGGG	EH412684, EH412683, EH412682
AAGCTGTGGTTTGATCC	EH412686
AGACAGACAGTTGCTGG	EH412688, EH412692
AGCATCCCAAACAAACA	EH412694, EH412744
ATGGGCCGTTAATAAAG	EH412695
CAAACTCTTGCCCCGAT	EH412687
CAGCAGGTGCTCAATAA	EH412698
CCAACACTCATAGCAAT	EH412696, EH412697, EH412689
CCCATTGGACTTGAACT	EH412701
CCCATTGTACTTGAACT	EH412700
GAACGCCTAATAAAGCA	EH412703
CCTGACCCCACACGCCT	EH412693
AGTAAACGGGCTGCTCC	EH412690
TAGAGGTGCTGTCTATG	EH412745, EH412702
CTACTTTAGCACCTGCT	EH412681
TCAAGCCTAGCAGTCTA	EH412699
TGAATTTTGCATTCCAT	EH412704
GTAGGGGAAGGAGGAGG	EH412707, EH412708
GGCTTCGGCTTGTTTGC	EH412691, EH412706
TGCCCTTTCCCCAAAGC	EH412715
ATCTGCCGTTAATAAAG	EH412719
CTGATTGGAACTGTATT	EH412709
GGCTTCGGCTTGTTTGA	EH412714
GCCCTGGGGCCTCAATA	EH412679
GATTCCGTGAAGGAACA	EH412724
AGGTTGCGGGTTCGGTC	EH412718
GTTCGTGCCAAATTCCG	EH412717
AAGATCAAGATTATTGC	EH412713
CAGGGGCTTCAGTTGAT	EH412720, EH412725
ATTAAGAGGGACGGCCG	EH412705
CACGCTTTCTTCAAAGC	EH412721
GCGTGAATGTGAGCAGG	EH412710, EH412712
CGTGGGCAAAGCTGAAG	EH412729, EH412730
CTCGTTCTGAAATAAAG	EH412727, EH412722, EH412726
AGGATGCCGGTACGATC	EH412733, EH412723, EH412716
TCTCAGAATTAGCTTTG	EH412731
GTTTTGCTGCTTCCCAA	EH412738
CCTGCCCTGCCCTATTC	EH412739, EH412740
AGCTATGGCTTAGGCCA	EH412737, EH412741
TTTACTCAACCTTTGGT	EH412711, EH412732
TGGGCAGCCTTCCCTTC	EH412728
CCAGAAGTAAGGCTTTC	EH412736
AATCCAGGATGCGGCTG	EH412734, EH412735
GCATCTAGCTCCTCATT	EH412743
TCGGACGTACATCGTTA	EH412742
